# Supplementary material for: Dynamics and ecological reassembly of the human gut microbiome and the host metabolome in response to prolonged fasting
Source: Front Microbiol. 2023 Oct 3;14:1265425. doi: 10.3389/fmicb.2023.1265425 (PMC10579591; doi:10.3389/fmicb.2023.1265425)
Supplement: Supplementary file 1 [file Table_1.xlsx]

## Sheet: ST1
Supplementary Table 1| Summary on statistics of the clinical parameters of all volunteers at five timepoints. Student's t-test: *, p<0.05; **, p<0.01; ***, p<0.001.
ID	T0	T1	T2	T3	T4
Gender (male / female)	20 / 26
Age	42 ± 11
Hight (cm)	168.05 ± 8.1
Body Weight (kg)	83.69 ± 12.98	/	77.35 ± 12.23*	/	/
Systolic Blood Pressure (mmHg)	125.17 ± 17.58	/	112.93 ± 14.55***	/	/
Diastolic Blood Pressure (mmHg)	85.75 ± 13.6	/	81.8 ± 9.73	/	/
Mean Blood Pressure (mmHg)	98.83 ± 14.44	/	92.09 ± 10.74*	/	/
Visceral Fat Rate (%)	14.18 ± 4.87	/	12.2 ± 4.88	/	/
Body Fat Rate (%)	31.8 ± 5.05	/	32.88 ± 5.61	/	/
Waistline (cm)	101.84 ± 10.48	/	96.22 ± 10.08*	/	/
Body Mass Index (kg/m2)	29.56 ± 2.99	/	27.45 ± 2.75**	/	/
Metabolic_rate	1716.9 ± 243.93	/	1609.56 ± 238.02*	/	/
Fasting Blood Glucose (mmol/L)	6.46 ± 2.6	3.53 ± 0.88***	4.56 ± 0.9***	5.94 ± 1.07	6.18 ± 1.49
Blood Urea Nitrogen (mmol/L)	5.23 ± 1.15	5.87 ± 1.37*	4.93 ± 1.91	4.22 ± 1.12***	4.55 ± 1.25*
Carbondioxide Combining Power (mmol/L)	23.59 ± 2.01	18.1 ± 3.12***	16.44 ± 3.08***	26.07 ± 2.66***	27.54 ± 2.44***
Serum Potassium (mmol/L)	4.05 ± 0.27	4.22 ± 0.32**	4.08 ± 0.38	4.21 ± 0.32*	4.18 ± 0.22*
Serum Sodium (mmol/L)	141.25 ± 2.18	140.18 ± 1.65*	140.76 ± 3.5	140.36 ± 2.67	141.77 ± 2.77
Serum Chlorine (mmol/L)	101.11 ± 2.2	98.57 ± 2***	97.27 ± 3.43***	103.5 ± 1.84***	104.61 ± 2.28***
Serum Calcium (mmol/L)	2.38 ± 0.12	2.54 ± 0.13***	2.68 ± 0.13***	2.44 ± 0.11*	2.49 ± 0.13***
Serum Anion Gap	16.58 ± 1.43	23.64 ± 2.74***	27.07 ± 3.14***	13.52 ± 2.23***	12.51 ± 2***
Serum Creatinine (umol/L)	94.83 ± 14.38	107.23 ± 15.8***	109.76 ± 17.53***	73.33 ± 22.27***	75.67 ± 16.99***
Serum Phosphorus (mmol/L)	1.15 ± 0.31	0.98 ± 0.13**	0.96 ± 0.16***	1.19 ± 0.17	1.23 ± 0.17
Blood Uric Acid (umol/L)	406.4 ± 92.98	806.64 ± 148.77***	990.16 ± 206.53***	339.11 ± 85.52***	372.06 ± 83.31
Serum Magnesium (mmol/L)	0.99 ± 0.1	0.99 ± 0.09	0.99 ± 0.15	0.93 ± 0.09**	0.91 ± 0.08***
Serum Cystatin C (mg/L)	0.52 ± 0.07	0.47 ± 0.07**	0.44 ± 0.07***	0.49 ± 0.09	0.51 ± 0.09
Glomerular Filtration Rate (ml/min)	259.82 ± 52.49	315.25 ± 81.4***	362.09 ± 101.44***	297.56 ± 84.91	274.14 ± 75.01
Crystal Osmotic Pressure (mmol/L)	274.38 ± 5.29	270.07 ± 3.69***	271.27 ± 6.97*	277 ± 3.38**	280.48 ± 5.38***
Alanine Transaminase (U/L)	33.88 ± 18.89	37.8 ± 18.87	41.49 ± 23.84	33.06 ± 19.58	33.33 ± 21.76
Aspartate Transaminase (U/L)	25.42 ± 8.18	34.86 ± 10.63***	36.53 ± 14.58***	30.91 ± 10.83*	28.95 ± 10.73
m-Aspartate Transaminase (U/L)	8.4 ± 4.1	10.8 ± 4.4*	12.47 ± 5.91***	11.62 ± 5.41*	13 ± 7.35*
AST/ALT ratio	0.87 ± 0.29	1.02 ± 0.26*	0.98 ± 0.25	0.79 ± 0.18	0.72 ± 0.17*
Gamma-glutamyl Transferase (U/L)	42.92 ± 30.03	37.14 ± 20.79	33.02 ± 17.45	27.24 ± 18.01**	39.18 ± 36.73
Alkaline Phosphatase (U/L)	66.72 ± 13.47	69.55 ± 14.25	70.02 ± 14.94	54.07 ± 13.37***	66.51 ± 16.03
Total Protein (g/L)	72.51 ± 4.68	79.48 ± 4.37***	78.73 ± 4.79***	72.23 ± 4.51	73.86 ± 4.49
Albumin (g/L)	47.56 ± 1.97	51.05 ± 2.2***	51.25 ± 2.27***	45.48 ± 2.38***	45.44 ± 2.47***
Globulin (g/L)	24.95 ± 3.9	28.43 ± 3.76***	27.48 ± 4.11**	26.75 ± 3.63*	28.42 ± 3.74***
Albumin/Globulin ratio	1.95 ± 0.28	1.83 ± 0.25*	1.91 ± 0.28	1.73 ± 0.26***	1.63 ± 0.27***
Total Bilirubin (umol/L)	14.49 ± 11.54	24.84 ± 10.83***	21.07 ± 8.34**	9.32 ± 3.55**	12.16 ± 4.76
Direct Bilirubin (umol/L)	4.99 ± 11.89	5.58 ± 2.18	5.22 ± 2.25	2.14 ± 0.93	2.53 ± 0.91
Indirect Bilirubin (umol/L)	9.5 ± 4.08	19.26 ± 9.2***	15.85 ± 6.88***	7.18 ± 3.38**	9.63 ± 4.32
Total Bile Acids (umol/L)	4.07 ± 1.37	2.9 ± 0.39***	3.08 ± 0.62***	6.49 ± 4.46**	4.1 ± 3
Prealbumin (mg/L)	320.38 ± 71.78	254.25 ± 45.02***	215.82 ± 44.27***	291.41 ± 46.41*	314.53 ± 56.3
Retinol-Binding Protein (mg/L)	41 ± 9.14	35.05 ± 7.38**	27.24 ± 6.99***	38.12 ± 6.01	43 ± 5.86
Total Cholesterol (mmol/L)	5.6 ± 1.05	6.54 ± 1.14***	6.69 ± 1.42***	5.32 ± 0.82	5.55 ± 0.89
Triglyceride (mmol/L)	2.04 ± 1.44	1.35 ± 0.53**	1.27 ± 0.34**	2.19 ± 1.53	2.02 ± 1.17
High-density Lipoprotein (mmol/L)	1.34 ± 0.29	1.43 ± 0.28	1.24 ± 0.27	1.34 ± 0.25	1.41 ± 0.26
Low-density Lipoprotein (mmol/L)	3.33 ± 0.93	4.5 ± 1.11***	4.88 ± 1.41***	3.07 ± 0.59	3.17 ± 0.63
Apolipoprotein AI (g/L)	1.6 ± 0.24	1.57 ± 0.26	1.25 ± 0.23***	1.52 ± 0.22	1.57 ± 0.21
Apolipoprotein B100 (g/L)	1.29 ± 0.27	1.55 ± 0.24***	1.66 ± 0.25***	1.08 ± 0.2***	1.08 ± 0.23***
ApoB100/ApoAI ratio	1.29 ± 0.35	1.04 ± 0.25***	0.77 ± 0.18***	1.34 ± 0.31	1.39 ± 0.39
Lipoprotein-α (mg/L)	164.65 ± 201.98	279.09 ± 185.31**	316.42 ± 194.81***	121.01 ± 152.05	139.51 ± 176
Creatine Kinase (U/L)	143.7 ± 76.73	329.75 ± 205.97***	249.04 ± 130.99***	122.59 ± 59.69	113.9 ± 72.88
Creatine Kinase-MB (U/L)	17.85 ± 20.98	22.77 ± 19.57	21.69 ± 19.43	11.88 ± 4.46	9.04 ± 6.21*
Lactate Dehydrogenase (U/L)	192.15 ± 33.63	201.86 ± 25.88	221.82 ± 34.26***	175.89 ± 26.56*	167 ± 32.15***
IgG (g/L)	12.13 ± 2.53	13.76 ± 3.17*	14.64 ± 3.68***	11.78 ± 2.54	11.76 ± 2.78
IgA (g/L)	2.95 ± 1.28	3.14 ± 1.3	3.33 ± 1.33	2.91 ± 1.44	2.9 ± 1.53
IgM (g/L)	1.2 ± 0.63	1.4 ± 0.73	1.48 ± 0.78	1.31 ± 0.63	1.18 ± 0.6
C3 (g/L)	1.38 ± 0.2	1.47 ± 0.19*	1.35 ± 0.2	1.29 ± 0.23	1.33 ± 0.21
C4 (g/L)	0.34 ± 0.12	0.38 ± 0.12	0.41 ± 0.12**	0.32 ± 0.11	0.33 ± 0.13
Kappa Light Chain (g/L)	3.41 ± 0.67	3.54 ± 0.74	3.65 ± 0.8	3.13 ± 0.71	3 ± 0.69
Lambda Light Chain (g/L)	2.24 ± 0.37	2.44 ± 0.43*	2.48 ± 0.48*	2.16 ± 0.48	2.07 ± 0.42
κ/λ ratio	1.53 ± 0.23	1.46 ± 0.23	1.48 ± 0.23	1.47 ± 0.27	1.46 ± 0.24
Amylase (U/L)	53.98 ± 14.87	45.75 ± 13.71*	48 ± 23.09	68.69 ± 18.17**	61.55 ± 17.19
White Blood Cell (10^9/L)	6.2 ± 1.27	6.5 ± 1.39	5.72 ± 1.14	6 ± 1.45	6.42 ± 1.52
Red Blood Cell (10^9/L)	5 ± 0.48	5.1 ± 0.47	5.14 ± 0.52	4.23 ± 1.11***	4.24 ± 0.91***

## Sheet: ST2
Supplementary Table 2| Summary of whole-metagenome shotgun sequencing of all samples.
Sample ID	Raw bases (Gbp)	% Low-quality bases	% Human contamination	Clean base (Gbp)	% of clean bases mapped into MAG catalog
S01_T0	9.25307	5.32795	0.639544	8.70089	87.5629
S01_T1	6.24591	7.19381	0.654803	5.7557	88.0117
S01_T2	6.29193	7.88208	13.8147	4.92679	75.4399
S01_T3	5.89931	4.96495	0.648223	5.56817	86.5206
S01_T4	6.23741	9.09395	0.612353	5.63199	90.8952
S02_T0	6.98086	5.10795	0.679044	6.57688	77.8348
S02_T1	6.01153	6.09753	0.668895	5.60477	80.3079
S02_T2	7.79846	7.29936	0.64928	7.17859	79.2643
S02_T4	6.9286	7.42977	0.624873	6.37053	90.5465
S03_T0	6.92565	6.09081	0.644271	6.45921	84.0844
S03_T1	5.76775	8.10487	0.619703	5.26454	87.4254
S03_T2	7.98095	7.78595	0.690247	7.30447	83.4663
S03_T3	6.52675	5.54986	0.647326	6.12227	85.5536
S03_T4	5.85934	10.3909	0.608434	5.21485	88.0325
S04_T0	7.87939	5.74773	0.626041	7.37718	77.903
S04_T1	6.46506	8.116	4.35379	5.65888	85.8559
S04_T2	7.47585	7.06302	0.651196	6.89915	84.2465
S04_T3	6.72336	5.37629	0.688429	6.31561	74.751
S04_T4	5.77936	5.87183	0.627456	5.40374	75.6861
S05_T0	8.28616	5.14968	0.632858	7.80701	85.7134
S05_T1	5.68048	10.2114	43.2874	2.64149	86.048
S05_T2	7.14956	8.917	18.9749	5.15541	88.5968
S05_T3	5.93257	6.96695	0.63145	5.48179	86.5344
S05_T4	6.25053	5.61128	0.643708	5.85956	87.0799
S06_T0	7.21505	6.15522	0.694607	6.72083	85.6534
S06_T1	5.79012	6.82002	5.63745	5.06882	86.6501
S06_T2	6.73128	7.25076	0.721295	6.19466	87.5496
S06_T3	6.69331	5.52192	0.66664	6.27909	85.7613
S06_T4	5.72945	5.89923	0.625132	5.35564	85.6902
S07_T0	6.7737	5.17123	3.61387	6.17862	82.6975
S07_T1	5.83948	9.36402	0.698143	5.2519	88.3568
S07_T2	7.33095	5.55165	0.636527	6.8773	85.4549
S07_T3	7.64845	5.56958	0.646618	7.17301	83.159
S07_T4	5.96076	5.5714	0.633342	5.59091	83.8991
S08_T1	6.00026	11.2741	23.6246	3.90625	84.9636
S08_T2	7.21435	6.767	0.689801	6.67639	84.6719
S08_T3	8.71457	5.41346	1.70617	8.09412	86.872
S08_T4	9.09109	5.14729	3.46018	8.30858	81.3806
S09_T0	7.92842	5.67048	0.645801	7.42764	85.6844
S09_T1	7.20062	6.82104	1.21472	6.622	87.2976
S09_T2	7.04438	9.15764	0.868226	6.33812	92.2203
S09_T3	8.03264	6.49799	0.64178	7.45912	83.2232
S09_T4	7.5989	4.98684	0.63876	7.17142	85.968
S10_T0	7.47834	5.43859	0.63173	7.02438	84.6701
S10_T1	7.07399	7.49674	0.858402	6.48295	84.3949
S10_T2	6.91658	7.20603	0.630522	6.37456	85.1008
S10_T3	8.52341	5.2471	0.643215	8.02136	85.2262
S10_T4	5.57893	5.2767	0.630485	5.24937	87.2998
S12_T0	8.72716	3.60447	0.673705	8.35379	69.5766
S12_T1	7.38809	8.69238	1.3261	6.64791	88.4165
S12_T2	6.65761	7.84147	0.637701	6.0931	87.6431
S12_T3	7.46481	6.86486	0.7982	6.89277	83.0035
S12_T4	6.35444	5.18577	0.832814	5.97199	87.0955
S13_T0	6.8071	5.7451	0.668056	6.37055	80.1572
S13_T2	6.85551	6.52886	1.27428	6.32056	80.6539
S13_T3	8.47909	7.00984	0.626691	7.83158	81.2074
S13_T4	5.75765	6.50406	0.623586	5.34726	80.8497
S15_T0	8.39328	5.14252	0.656829	7.90652	83.3295
S15_T1	7.80182	6.49583	1.80482	7.15422	79.6912
S15_T2	6.03653	5.67454	1.55875	5.59989	84.4868
S15_T3	6.07237	7.669	1.11591	5.53892	84.0591
S15_T4	6.49837	6.29219	0.709519	6.04337	86.8132
S16_T0	6.50233	11.1396	0.604927	5.73866	81.7308
S16_T1	8.0708	7.02242	28.6056	5.19533	78.7834
S16_T2	5.8207	6.85846	0.930021	5.36735	84.1015
S16_T3	6.23255	8.20868	0.665656	5.67945	83.2121
S16_T4	5.82606	7.52533	0.626987	5.3511	75.2808
S17_T0	6.42602	7.43521	0.623297	5.90818	82.3734
S17_T1	7.36253	8.78502	1.28157	6.62138	82.309
S17_T2	6.29528	5.82241	0.825382	5.87678	83.488
S17_T3	6.41558	8.50674	0.669609	5.82686	84.1739
S17_T4	5.76448	8.76937	0.630989	5.2226	83.0596
S18_T1	7.67435	8.44324	0.970518	6.95191	78.0714
S18_T2	7.31346	6.34719	0.63023	6.80317	81.3838
S18_T3	6.53303	7.46102	0.641362	6.0037	86.2122
S18_T4	7.13525	6.15085	0.956476	6.62813	81.0973
S19_T1	7.08077	8.75021	0.633156	6.41635	82.418
S19_T2	7.33777	5.79267	0.820597	6.8525	82.5126
S19_T3	6.80739	8.98772	1.58077	6.08795	76.9729
S19_T4	5.93782	6.23016	0.770765	5.52212	81.3245
S20_T0	6.1314	6.29982	0.628213	5.70661	80.8024
S20_T1	6.31172	6.9463	0.871023	5.81831	82.396
S20_T2	7.30519	4.86967	0.692358	6.89887	85.5377
S20_T3	6.17186	6.92126	0.62533	5.70609	78.0243
S20_T4	6.78664	4.65243	0.744083	6.42039	80.9085
S21_T0	6.10895	7.23905	0.645043	5.62731	84.1017
S21_T1	6.5199	6.29862	0.769423	6.05907	92.1195
S21_T2	7.80398	6.62822	67.2752	2.03657	67.4585
S21_T3	6.81835	6.93207	0.626186	6.303	83.4698
S21_T4	7.88685	4.18983	0.642481	7.50574	79.228
S22_T0	6.42913	7.22977	0.628903	5.92389	87.9285
S22_T1	7.16157	6.5354	3.25333	6.46054	78.9888
S22_T2	7.65059	6.74121	0.655279	7.08471	86.4809
S22_T3	6.48103	9.34052	0.62726	5.83502	88.4505
S22_T4	5.76845	8.18285	0.714321	5.25522	85.9901
S23_T0	6.25293	7.19833	3.3488	5.59343	83.2542
S23_T1	6.94944	7.47676	0.688822	6.38198	81.4227
S23_T2	6.41528	6.60128	0.703195	5.94668	82.771
S23_T3	6.38857	7.3609	0.649324	5.87683	84.0958
S23_T4	6.8146	6.15354	0.625744	6.35262	81.9121
S24_T0	6.40888	8.76983	0.638134	5.80594	74.8425
S24_T1	5.89822	7.32987	0.654105	5.42731	82.6458
S24_T2	6.99636	4.68741	0.653875	6.62266	79.6364
S24_T3	7.93455	7.46101	0.618701	7.29346	81.4537
S24_T4	6.7151	7.36264	0.61452	6.17943	76.3796
S25_T1	6.72406	5.64846	1.11497	6.26928	82.6652
S25_T2	6.31893	6.18045	0.639823	5.88797	85.4852
S25_T3	6.78522	6.169	0.683712	6.32025	84.3329
S25_T4	6.03345	5.37946	0.655247	5.66935	82.6904
S26_T0	6.74945	7.18299	0.61878	6.22287	70.2094
S26_T1	7.07848	6.90159	0.72259	6.5388	81.0443
S26_T2	6.36998	6.66989	0.634898	5.90467	85.3271
S26_T3	6.61986	9.12592	1.10478	5.9426	81.7537
S26_T4	6.40752	6.37222	0.623198	5.95928	73.473
S27_T0	6.31548	13.3645	0.609448	5.43296	83.7155
S27_T1	6.79613	6.61232	1.70384	6.23095	83.7127
S27_T2	7.33798	4.73269	0.847799	6.92848	83.737
S27_T3	5.73761	8.5298	0.616252	5.21285	84.6112
S27_T4	7.438	6.87055	0.636341	6.87964	82.7283
S28_T0	6.91335	11.7811	0.589781	6.0581	87.4508
S28_T1	8.34552	5.88099	0.655686	7.8	79.5378
S28_T2	7.62668	5.32684	0.674138	7.16901	87.3219
S28_T3	6.85981	6.78366	0.627853	6.3514	73.6525
S28_T4	8.05041	6.1624	0.653679	7.50168	82.0235
S29_T0	6.63738	13.483	0.578421	5.70408	87.4044
S29_T1	6.46723	7.44473	0.660255	5.94306	83.2083
S29_T2	8.58853	6.21764	0.656481	7.99814	83.9002
S29_T3	6.27287	6.77554	0.639844	5.80771	84.0944
S29_T4	6.11056	8.2255	0.621122	5.56998	83.994
S30_T1	7.53435	5.58249	0.663303	7.06377	77.577
S30_T2	8.62754	5.43262	0.686952	8.09957	82.3264
S30_T3	7.10045	5.91503	0.952285	6.61284	81.7241
S30_T4	6.03747	11.3677	0.58995	5.31553	90.1451
S31_T0	6.44882	13.0537	0.619639	5.56705	75.405
S31_T1	6.84369	6.96821	0.646869	6.32254	83.7755
S31_T2	8.22905	5.01418	1.33879	7.70626	81.4605
S31_T3	5.84642	6.43614	0.626674	5.4335	74.285
S31_T4	8.69268	9.08152	0.608097	7.85039	74.6655
S32_T0	7.17239	13.6946	0.58304	6.14834	96.2475
S32_T1	6.34198	6.64757	2.21222	5.78009	83.1783
S32_T2	8.19275	5.71666	0.694355	7.66751	83.4074
S32_T3	6.85656	6.49348	0.623449	6.36858	84.7626
S32_T4	7.09753	9.63423	0.668082	6.36632	81.4639
S33_T0	7.68742	13.0445	0.610393	6.63771	91.7755
S33_T1	7.23972	5.1235	1.8222	6.73687	84.6791
S33_T2	7.63038	6.37895	0.64708	7.09426	92.2127
S33_T3	6.55835	6.04968	0.627992	6.1204	80.5886
S33_T4	6.28799	12.5976	2.57217	5.33412	90.1624
S34_T0	6.91353	13.5792	0.596406	5.93349	89.0438
S34_T1	8.00624	6.16363	0.853407	7.44443	84.3294
S34_T2	7.41939	6.26111	0.667728	6.90531	83.3522
S34_T3	7.25809	7.59239	0.628368	6.66142	82.8307
S34_T4	10.2627	6.95851	0.624421	9.48453	83.5301
S35_T0	5.70401	14.7624	0.620737	4.82655	91.4032
S35_T1	6.82751	6.89519	1.09242	6.28215	82.0845
S35_T2	6.3705	6.3502	9.80404	5.34139	79.8353
S35_T3	7.29618	5.56531	0.639075	6.8435	82.0057
S35_T4	6.87691	6.39492	0.649897	6.39244	83.8698
S36_T1	6.58213	8.85973	0.85386	5.94277	84.1071
S36_T2	4.3249	18.5196	0.677893	3.49463	94.3804
S36_T3	6.44367	4.771	0.639585	6.09503	82.7115
S37_T0	5.95006	14.7609	0.652661	5.03294	88.3609
S37_T1	5.61577	7.04794	0.648575	5.18356	86.3572
S37_T2	7.30566	4.78875	1.64043	6.83596	85.0169
S37_T3	11.2798	4.02179	0.639176	10.7541	78.928
S37_T4	6.68816	9.5046	0.60853	6.01178	83.3262
S38_T0	6.67091	13.74	0.5852	5.71529	90.6355
S38_T2	7.06478	5.49489	0.84155	6.61712	82.6902
S38_T3	9.76548	6.36633	0.673538	9.07801	84.0897
S39_T0	5.57239	13.7031	0.634152	4.77346	84.078
S39_T1	5.96834	8.05093	3.57252	5.27461	81.6895
S39_T2	7.25579	6.81914	58.4368	2.52096	72.8209
S39_T3	7.66286	5.93618	0.682314	7.15569	82.789
S39_T4	5.60769	9.06895	1.27473	5.02765	79.7484
S40_T0	6.33622	13.0075	0.58725	5.47483	85.0029
S40_T1	7.16941	6.7216	0.879998	6.62442	80.4774
S40_T2	6.64169	4.95245	0.7042	6.26599	83.5577
S40_T3	7.28927	5.05496	0.706799	6.86928	86.5446
S40_T4	6.14271	7.78667	0.616022	5.62656	82.8833
S41_T0	6.17227	15.0707	0.641389	5.20248	91.2453
S41_T1	6.57216	8.28672	0.617876	5.98694	89.2537
S41_T2	7.20354	6.06332	0.668129	6.71864	81.9638
S41_T3	6.03131	7.30752	0.658927	5.55083	84.2175
S41_T4	6.13811	8.22121	0.610719	5.596	83.1422
S42_T0	6.61577	11.9737	0.61034	5.78324	89.0747
S42_T1	7.35873	6.75832	5.31332	6.47042	82.7539
S42_T2	7.77563	5.79591	0.64238	7.27502	81.6319
S42_T3	7.75946	5.77205	0.626191	7.26299	82.8663
S42_T4	7.70195	9.23461	0.604679	6.94413	87.7352
S43_T0	6.81707	12.9651	1.15357	5.85459	93.1876
S43_T1	6.97052	8.73191	0.629042	6.31802	90.7352
S43_T2	7.67259	5.29687	0.654203	7.21599	82.4319
S43_T3	6.42575	5.65418	0.833456	6.00887	84.931
S43_T4	8.25132	5.74915	0.647152	7.72354	85.7751
S44_T0	6.6234	11.1773	0.884443	5.8245	90.1829
S44_T1	6.64578	7.48652	0.675062	6.10338	85.2855
S44_T2	6.66058	5.71418	0.798331	6.22681	81.3498
S44_T3	6.15638	6.17793	0.629228	5.73731	82.0927
S44_T4	6.90787	5.81072	0.634219	6.46266	85.4163
S46_T0	5.87221	15.6097	0.561129	4.92262	89.5601
S46_T1	6.35336	11.4101	4.76073	5.32597	87.2749
S46_T2	7.11121	4.65543	0.927164	6.71422	82.0771
S46_T3	7.00376	7.92661	0.688966	6.40034	81.8003
S46_T4	7.2671	7.46214	0.625722	6.67935	83.1227
S53_T0	6.42133	15.1424	0.576337	5.41198	89.7024
S53_T1	6.86266	7.26928	7.6022	5.84208	85.5566
S53_T2	6.4013	6.57941	23.2729	4.49036	81.452
S53_T4	7.00548	7.60849	0.661608	6.42612	88.7891
S54_T0	6.12525	11.9299	0.604262	5.35751	82.2675
S54_T1	6.27342	8.94722	0.830688	5.66001	84.1685
S54_T2	6.96197	5.55431	0.649237	6.53008	81.931
S54_T3	7.06806	5.85281	0.641912	6.60901	80.6311
S55_T0	7.73371	15.0429	0.574267	6.52592	83.5276
S55_T1	6.43365	8.30206	0.73257	5.85239	78.2856
S55_T3	6.07164	8.15519	0.61153	5.53936	83.7014
S55_T4	6.38025	7.59272	0.636029	5.85523	83.4673

## Sheet: ST3
Supplementary Table 3| Detailed information of 5,263 metagenomic-assembled genomes reconstructed from the fecal metagenomes of this study.
Bin ID	Cluster ID	Number of contigs	Genome size (bp)	% G+C content	% Completeness	% Contamination	Marker lineage	Taxonomic assignment (SpecI)
S01_Co.bin001	MAG071	44	4352222	46.44	97.89	0	o_Bacteroidales	Bacteroides uniformis
S01_Co.bin002	MAG303	35	2814295	46.06	98.25	0	f_Lachnospiraceae	unnamed Lachnospiraceae bacterium 1_4_56FAA
S01_Co.bin003	MAG217	207	2628732	39.88	96.81	3.41	o_Selenomonadales	Veillonella dispar
S01_Co.bin004	MAG145	20	3207212	58.63	99.6	0	p_Bacteroidetes	unnamed Alistipes sp. HGB5
S01_Co.bin005	MAG200	210	3278854	31.08	100	0	k_Bacteria	unnamed Coprobacillus sp. 29_1
S01_Co.bin006	MAG224	49	2871447	48.96	100	0	o_Clostridiales	unnamed butyrate-producing bacterium SS3/4
S01_Co.bin007	MAG186	82	2589962	29.04	93.26	1.12	k_Bacteria	Fusobacterium mortiferum
S01_Co.bin008	MAG328	137	2695904	43.56	99.22	2.44	f_Lachnospiraceae	[Ruminococcus] gnavus
S01_Co.bin009	MAG255	6	1929466	53.55	97.32	0	o_Clostridiales	-
S01_Co.bin011	MAG352	30	4285634	59.91	100	0.59	c_Deltaproteobacteria	Bilophila wadsworthia
S01_Co.bin012	MAG373	46	2810911	37.73	95.97	1.34	o_Clostridiales	-
S01_Co.bin013	MAG034	50	4962147	43.25	98.38	0	o_Bacteroidales	Bacteroides fragilis
S01_Co.bin014	MAG325	73	2678844	32.98	99.33	0.67	o_Clostridiales	Eubacterium ventriosum
S01_Co.bin015	MAG496	70	2254059	55.32	100	0.73	o_Clostridiales	Oscillibacter valericigenes
S01_Co.bin016	MAG249	84	3195747	47.04	99.52	1.45	f_Lachnospiraceae	unnamed Lachnospiraceae bacterium 3_1_57FAA_CT1
S01_Co.bin017	MAG422	48	2167898	59.7	97.09	0.17	o_Clostridiales	Faecalibacterium prausnitzii
S01_Co.bin019	MAG364	218	1838705	43.69	90.02	3.4	o_Selenomonadales	Phascolarctobacterium succinatutens
S01_Co.bin020	MAG072	67	3379126	44.92	95.65	0.09	o_Bacteroidales	Bacteroides eggerthii
S01_Co.bin021	MAG203	133	2754558	29.09	98.11	0	k_Bacteria	Clostridium spiroforme
S01_Co.bin022	MAG232	38	2646724	48.73	100	0	o_Clostridiales	Clostridium symbiosum
S01_Co.bin023	MAG228	101	2866538	48.24	96.87	1.9	o_Clostridiales	unnamed Ruminococcus sp. 5_1_39BFAA
S01_Co.bin024	MAG425	54	2388804	58.05	98.94	0.85	o_Clostridiales	Faecalibacterium prausnitzii
S01_Co.bin025	MAG305	77	2688864	41.81	97.59	0.47	o_Clostridiales	unclassified Lachnospiraceae
S01_Co.bin026	MAG269	58	2926101	43.38	99.21	2.17	f_Lachnospiraceae	Roseburia intestinalis
S01_Co.bin027	MAG485	15	2423970	61.31	96.64	0	o_Clostridiales	Oscillibacter valericigenes
S01_Co.bin028	MAG225	68	2656026	49.71	98.24	0	o_Clostridiales	Clostridium saccharolyticum
S01_Co.bin031	MAG326	73	2640638	34.26	97.99	0.67	o_Clostridiales	Eubacterium ventriosum
S01_Co.bin032	MAG457	75	3004543	62.41	96.64	0	o_Clostridiales	Pseudoflavonifractor capillosus
S01_Co.bin033	MAG505	39	2436732	55.17	93.96	0.67	o_Clostridiales	-
S01_Co.bin034	MAG158	198	3339135	40.3	98.58	3.3	k_Bacteria	Eubacterium dolichum
S01_Co.bin035	MAG295	22	2627727	35.87	97.99	0	o_Clostridiales	Eubacterium eligens
S01_Co.bin037	MAG141	19	3119811	58.74	99.12	0.48	p_Bacteroidetes	Alistipes shahii
S01_Co.bin038	MAG214	394	6064164	49.79	92.56	1.48	o_Clostridiales	unnamed Clostridiales bacterium 1_7_47FAA
S01_Co.bin040	MAG114	118	2911537	48.47	100	1.9	p_Proteobacteria	Parasutterella excrementihominis
S01_Co.bin041	MAG038	58	4616551	45.31	97.5	0.51	o_Bacteroidales	Parabacteroides distasonis
S01_Co.bin042	MAG343	35	3094641	57.86	97.96	0.68	k_Bacteria	Akkermansia muciniphila
S01_Co.bin044	MAG040	91	4308315	45.04	99.18	0.38	o_Bacteroidales	Parabacteroides merdae
S01_Co.bin045	MAG273	163	3672843	40.88	99.28	1.13	f_Lachnospiraceae	Roseburia inulinivorans
S01_Co.bin046	MAG383	37	2082769	38.3	97.99	0	o_Clostridiales	-
S01_Co.bin047	MAG290	227	6216178	49.9	95.55	1.74	o_Clostridiales	Clostridium saccharolyticum
S01_Co.bin048	MAG247	36	2741003	46.22	97.47	0	o_Clostridiales	unnamed butyrate-producing bacterium SS3/4
S01_Co.bin049	MAG030	46	4040499	43.46	98.92	0	k_Bacteria	Odoribacter splanchnicus
S01_Co.bin050	MAG318	87	3031713	36.6	99.33	2.01	o_Clostridiales	butyrate-producing bacterium
S01_Co.bin051	MAG252	46	3038384	58.51	97.28	0	o_Clostridiales	-
S01_Co.bin052	MAG307	85	2252273	43.28	97.89	0	f_Lachnospiraceae	Ruminococcus lactaris
S01_Co.bin053	MAG302	62	2533523	41.65	99.42	0	f_Lachnospiraceae	[Ruminococcus] torques
S01_Co.bin054	MAG262	19	2361274	45.18	98.43	0.3	f_Lachnospiraceae	Roseburia intestinalis
S01_Co.bin056	MAG253	56	3042118	49.42	96.12	0.24	f_Lachnospiraceae	Roseburia hominis
S01_Co.bin057	MAG275	63	2658758	43.95	99.33	0	o_Clostridiales	Coprococcus catus
S01_Co.bin058	MAG208	84	3365481	44.02	98.73	0.63	o_Clostridiales	Clostridium bolteae
S01_T0.bin001	MAG318	64	2606476	37.09	97.65	1.34	o_Clostridiales	butyrate-producing bacterium
S01_T0.bin002	MAG015	396	4748284	58.15	96.17	0.98	f_Enterobacteriaceae	Klebsiella variicola/pneumoniae
S01_T0.bin003	MAG326	75	2565003	34.43	97.99	3.04	o_Clostridiales	Eubacterium ventriosum
S01_T0.bin004	MAG217	80	1962997	38.9	94.61	0.6	o_Selenomonadales	Veillonella dispar
S01_T0.bin005	MAG425	75	2228239	58.56	96.26	1.53	o_Clostridiales	Faecalibacterium prausnitzii
S01_T0.bin006	MAG295	24	2587142	35.86	97.32	0	o_Clostridiales	Eubacterium eligens
S01_T0.bin007	MAG294	142	2521644	37.7	96.1	0.67	o_Clostridiales	Eubacterium eligens
S01_T0.bin008	MAG072	68	3512489	44.37	92.31	1.49	o_Bacteroidales	Bacteroides eggerthii
S01_T0.bin009	MAG315	527	3288634	41.8	93.43	2.32	o_Clostridiales	unnamed Ruminococcus sp. 5_1_39BFAA
S01_T0.bin010	MAG038	232	4027452	45.45	94.49	1.36	o_Bacteroidales	Parabacteroides distasonis
S01_T0.bin011	MAG224	94	2765730	49.11	97.34	0.63	o_Clostridiales	unnamed butyrate-producing bacterium SS3/4
S01_T0.bin012	MAG237	25	2126926	47.53	96.64	0	o_Clostridiales	-
S01_T0.bin013	MAG352	384	3574587	60.62	92.01	0.61	c_Deltaproteobacteria	Bilophila wadsworthia
S01_T0.bin014	MAG228	171	2576701	48.65	90.58	1.9	o_Clostridiales	unnamed Ruminococcus sp. SR1/5
S01_T0.bin015	MAG273	140	3537641	41.05	99.28	0.48	f_Lachnospiraceae	Roseburia inulinivorans
S01_T0.bin019	MAG071	46	4540857	46.41	95.28	0.96	o_Bacteroidales	Bacteroides uniformis
S01_T0.bin021	MAG269	56	3002657	43.4	99.21	3.67	f_Lachnospiraceae	Roseburia intestinalis
S01_T0.bin024	MAG253	56	3068672	49.33	96.06	0.24	f_Lachnospiraceae	Roseburia hominis
S01_T0.bin025	MAG376	84	1721961	41.3	93.96	0.89	o_Clostridiales	Ruminococcus bromii
S01_T0.bin026	MAG373	46	2742091	37.73	95.3	1.01	o_Clostridiales	-
S01_T0.bin027	MAG325	77	2701457	32.96	96.31	0.02	o_Clostridiales	Eubacterium ventriosum
S01_T1.bin001	MAG457	78	2933268	62.35	96.64	0.34	o_Clostridiales	Pseudoflavonifractor capillosus
S01_T1.bin002	MAG038	74	4329606	45.64	97.5	0.13	o_Bacteroidales	Parabacteroides distasonis
S01_T1.bin003	MAG352	49	4239261	60.01	100	0.59	c_Deltaproteobacteria	Bilophila wadsworthia
S01_T1.bin004	MAG237	147	1840603	48.25	95.53	0.67	o_Clostridiales	-
S01_T1.bin005	MAG303	40	2878718	45.92	98.25	0	f_Lachnospiraceae	unnamed Lachnospiraceae bacterium 1_4_56FAA
S01_T1.bin006	MAG290	542	5621462	50.3	91.03	2.87	o_Clostridiales	Clostridium saccharolyticum
S01_T1.bin008	MAG343	83	3019223	58.14	95.92	0.68	k_Bacteria	Akkermansia muciniphila
S01_T1.bin009	MAG071	50	4311833	46.61	98.14	0	o_Bacteroidales	Bacteroides uniformis
S01_T1.bin011	MAG485	103	2212563	62.15	92.06	0	o_Clostridiales	Oscillibacter valericigenes
S01_T1.bin012	MAG383	124	2049835	38.34	95.97	0	o_Clostridiales	-
S01_T1.bin013	MAG141	23	3139214	59.05	99.6	0.48	p_Bacteroidetes	Alistipes shahii
S01_T1.bin014	MAG302	77	2573851	41.72	98.83	0	f_Lachnospiraceae	[Ruminococcus] torques
S01_T1.bin015	MAG030	370	3681147	43.77	90.39	3.76	k_Bacteria	Odoribacter splanchnicus
S01_T1.bin016	MAG145	19	2991968	58.95	98.88	0	p_Bacteroidetes	unnamed Alistipes sp. HGB5
S01_T2.bin001	MAG186	80	2509610	29.16	93.26	1.12	k_Bacteria	Fusobacterium mortiferum
S01_T2.bin003	MAG190	290	3116937	29.11	100	2.25	k_Bacteria	Fusobacterium varium
S01_T2.bin004	MAG343	38	3103736	57.86	97.96	0.68	k_Bacteria	Akkermansia muciniphila
S01_T2.bin005	MAG030	345	3560448	43.61	90.71	1.61	k_Bacteria	Odoribacter splanchnicus
S01_T2.bin006	MAG275	33	2430186	43.98	99.33	0	o_Clostridiales	Coprococcus catus
S01_T2.bin007	MAG145	15	3228694	58.58	100	0	p_Bacteroidetes	unnamed Alistipes sp. HGB5
S01_T2.bin008	MAG232	158	2467979	49.04	90.3	0.02	o_Clostridiales	Clostridium symbiosum
S01_T2.bin009	MAG252	44	3047680	58.47	97.28	0	o_Clostridiales	-
S01_T2.bin010	MAG158	323	3160169	40.38	96.42	2.83	k_Bacteria	Eubacterium dolichum
S01_T2.bin012	MAG364	241	1875264	43.66	91.95	4.19	o_Selenomonadales	Phascolarctobacterium succinatutens
S01_T2.bin013	MAG034	47	4671470	43.61	90.51	1.49	o_Bacteroidales	Bacteroides fragilis
S01_T2.bin016	MAG038	54	4391590	45.47	96.56	0.51	o_Bacteroidales	Parabacteroides distasonis
S01_T2.bin017	MAG352	31	4226696	59.99	100	0.59	c_Deltaproteobacteria	Bilophila wadsworthia
S01_T2.bin018	MAG237	25	2148752	47.48	95.3	0	o_Clostridiales	-
S01_T2.bin019	MAG319	288	3332883	38.43	97.58	4.87	o_Clostridiales	Eubacterium hallii
S01_T2.bin020	MAG214	476	5828716	49.89	93.02	0.63	o_Clostridiales	unnamed Clostridiales bacterium 1_7_47FAA
S01_T2.bin021	MAG457	202	2842337	62.9	91.33	0.17	o_Clostridiales	Pseudoflavonifractor capillosus
S01_T2.bin022	MAG071	39	4435878	46.43	98.88	0	o_Bacteroidales	Bacteroides uniformis
S01_T2.bin024	MAG247	190	2724245	46.49	95.57	2.43	o_Clostridiales	Clostridium bolteae
S01_T3.bin001	MAG262	70	2220541	45.48	94.05	0.24	f_Lachnospiraceae	Roseburia intestinalis
S01_T3.bin002	MAG269	286	3081046	43.41	95.74	2.55	f_Lachnospiraceae	Roseburia intestinalis
S01_T3.bin004	MAG038	265	4304557	45.63	98.58	0.61	o_Bacteroidales	Parabacteroides distasonis
S01_T3.bin005	MAG072	63	3452139	44.77	97.14	0	o_Bacteroidales	Bacteroides eggerthii
S01_T3.bin006	MAG114	201	2473914	48.64	99.32	0	p_Proteobacteria	Parasutterella excrementihominis
S01_T3.bin008	MAG422	42	2097101	59.57	92.44	0.17	o_Clostridiales	Faecalibacterium prausnitzii
S01_T3.bin009	MAG224	49	2822536	49.01	93.67	0	o_Clostridiales	unnamed butyrate-producing bacterium SS3/4
S01_T3.bin011	MAG071	50	4328548	46.56	96.77	0.37	o_Bacteroidales	Bacteroides uniformis
S01_T4.bin001	MAG364	199	1983224	43.86	92.12	2.84	o_Selenomonadales	-
S01_T4.bin003	MAG114	106	2083717	49.48	95.89	0	p_Proteobacteria	Parasutterella excrementihominis
S01_T4.bin004	MAG425	40	2053173	58.7	97.28	0.85	o_Clostridiales	Faecalibacterium prausnitzii
S01_T4.bin005	MAG072	80	3362970	44.84	94.8	3.35	o_Bacteroidales	Bacteroides eggerthii
S01_T4.bin006	MAG232	49	2546470	49.09	100	0.32	o_Clostridiales	Clostridium symbiosum
S01_T4.bin007	MAG422	36	1969183	59.72	90.45	0.17	o_Clostridiales	Faecalibacterium prausnitzii
S01_T4.bin009	MAG237	44	1954378	48.17	96.64	0	o_Clostridiales	-
S01_T4.bin010	MAG295	37	2557611	36.1	98.66	0	o_Clostridiales	Eubacterium eligens
S01_T4.bin011	MAG249	119	3015582	47.47	98.25	1.16	f_Lachnospiraceae	unnamed Lachnospiraceae bacterium 3_1_57FAA_CT1
S01_T4.bin013	MAG224	48	2894880	48.91	100	0	o_Clostridiales	unnamed butyrate-producing bacterium SS3/4
S01_T4.bin014	MAG071	70	4471654	46.48	97.85	1.17	o_Bacteroidales	Bacteroides uniformis
S01_T4.bin015	MAG262	106	2101915	45.79	95.53	2.42	f_Lachnospiraceae	Roseburia intestinalis
S02_Co.bin001	MAG485	193	2355428	62.19	94.96	4.64	o_Clostridiales	Oscillibacter valericigenes
S02_Co.bin002	MAG127	263	2649121	63.39	98.31	0.4	p_Actinobacteria	Eggerthella lenta
S02_Co.bin003	MAG102	64	3326896	45.43	98.65	0.68	g_Prevotella	Prevotella copri
S02_Co.bin004	MAG086	129	5060154	41.82	96.64	0.65	o_Bacteroidales	Bacteroides thetaiotaomicron
S02_Co.bin005	MAG243	30	2814655	44.25	97.32	0	o_Clostridiales	Coprococcus eutactus
S02_Co.bin006	MAG232	358	2284205	49.4	91.19	3.06	o_Clostridiales	Clostridium symbiosum
S02_Co.bin007	MAG432	213	2605633	56.31	97.96	0.68	o_Clostridiales	Subdoligranulum variabile
S02_Co.bin009	MAG352	57	4075971	59.79	99.41	0	c_Deltaproteobacteria	Bilophila wadsworthia
S02_Co.bin011	MAG302	71	2391067	41.96	98.25	0	f_Lachnospiraceae	[Ruminococcus] torques
S02_Co.bin012	MAG026	75	4390572	42.2	98.92	0	k_Bacteria	Odoribacter splanchnicus
S02_Co.bin013	MAG502	16	2280624	51.64	97.99	0.67	o_Clostridiales	-
S02_Co.bin016	MAG253	60	3107501	49.35	99.44	1.52	f_Lachnospiraceae	Roseburia hominis
S02_Co.bin017	MAG306	80	2712019	40.27	99.37	0.32	o_Clostridiales	unnamed Lachnospiraceae bacterium 2_1_46FAA
S02_Co.bin018	MAG061	93	3318003	44.25	92.68	0	o_Bacteroidales	Bacteroides plebeius
S02_Co.bin019	MAG137	97	2592314	60.2	98.33	0.48	p_Bacteroidetes	unnamed Alistipes sp. HGB5
S02_Co.bin020	MAG038	51	4660763	45.04	99.42	0.38	o_Bacteroidales	Parabacteroides distasonis
S02_Co.bin022	MAG113	153	1972164	49.23	91.82	0	p_Proteobacteria	Parasutterella excrementihominis
S02_Co.bin024	MAG299	65	2548398	42.4	98.01	0	o_Clostridiales	Eubacterium eligens
S02_Co.bin025	MAG122	39	2194444	59.85	100	0.81	p_Actinobacteria	Collinsella aerofaciens
S02_Co.bin028	MAG064	329	3543031	42.41	93.09	0	o_Bacteroidales	Bacteroides dorei/vulgatus
S02_Co.bin030	MAG328	41	2704859	43.38	99.42	0	f_Lachnospiraceae	[Ruminococcus] gnavus
S02_Co.bin031	MAG267	61	2930898	41.36	98.55	0	f_Lachnospiraceae	Eubacterium rectale
S02_Co.bin032	MAG468	50	2099799	62.23	96.49	2.01	o_Clostridiales	Pseudoflavonifractor capillosus
S02_Co.bin034	MAG175	21	1379325	26.1	92.7	4.49	k_Bacteria	-
S02_Co.bin035	MAG355	287	2636094	57.47	90.31	1.75	o_Clostridiales	-
S02_Co.bin036	MAG294	71	2519625	37.68	98.47	0	o_Clostridiales	Eubacterium eligens
S02_Co.bin037	MAG477	88	1795636	61.03	91.77	1.14	o_Clostridiales	Pseudoflavonifractor capillosus
S02_Co.bin038	MAG487	150	2712004	57.55	98.43	4.03	o_Clostridiales	-
S02_Co.bin040	MAG208	307	3212386	44.1	94.37	0.95	o_Clostridiales	Clostridium bolteae
S02_Co.bin041	MAG447	122	1900049	61.89	93.15	3.22	o_Clostridiales	-
S02_Co.bin042	MAG062	107	3486025	41.97	95.89	0.93	o_Bacteroidales	Bacteroides dorei/vulgatus
S02_Co.bin043	MAG429	163	1994638	59.22	92.72	0.45	o_Clostridiales	Faecalibacterium prausnitzii
S02_Co.bin044	MAG065	165	6537673	42.92	96.44	4.35	o_Bacteroidales	Bacteroides intestinalis
S02_Co.bin045	MAG150	16	2474124	55.09	91.16	0	p_Bacteroidetes	-
S02_Co.bin046	MAG139	28	2551221	62.08	98.18	0.02	p_Bacteroidetes	Alistipes shahii
S02_Co.bin048	MAG228	235	2980514	48.36	98.04	4.54	o_Clostridiales	unnamed Ruminococcus sp. 5_1_39BFAA
S02_Co.bin050	MAG320	252	3078782	37.73	92.73	3.08	o_Clostridiales	Eubacterium hallii
S02_Co.bin051	MAG505	181	2242521	55.72	93.2	3.38	o_Clostridiales	-
S02_Co.bin052	MAG073	58	3285927	46.3	97.68	0	o_Bacteroidales	Bacteroides stercoris
S02_Co.bin053	MAG054	83	3634274	42.43	98.46	0.38	o_Bacteroidales	Parabacteroides merdae
S02_Co.bin054	MAG479	42	2024840	61.37	91.28	0.67	o_Clostridiales	Pseudoflavonifractor capillosus
S02_Co.bin055	MAG307	88	2204952	43.16	96.01	0.58	f_Lachnospiraceae	Ruminococcus lactaris
S02_Co.bin059	MAG368	103	2062108	59.48	97.89	4.38	f_Bifidobacteriaceae	Bifidobacterium adolescentis
S02_Co.bin060	MAG373	70	2381010	38.52	97.32	1.01	o_Clostridiales	-
S02_Co.bin061	MAG237	27	1977937	48.16	96.64	0	o_Clostridiales	-
S02_Co.bin062	MAG246	28	2721529	44.28	98.66	0	o_Clostridiales	unnamed Clostridium sp. L2-50
S02_Co.bin063	MAG258	174	1723779	38.22	91.49	0.73	o_Clostridiales	-
S02_Co.bin064	MAG390	47	2296184	46.02	97.32	0	o_Clostridiales	Ruminococcus champanellensis
S02_Co.bin066	MAG046	300	6016786	43.27	95.92	1.74	o_Bacteroidales	Parabacteroides merdae
S02_Co.bin067	MAG273	169	3378456	41.27	98.07	2.33	f_Lachnospiraceae	Roseburia inulinivorans
S02_Co.bin068	MAG457	126	3527467	61.21	97.99	1.34	o_Clostridiales	Pseudoflavonifractor capillosus
S02_Co.bin071	MAG222	38	2702144	52.9	97.89	0	o_Clostridiales	unnamed butyrate-producing bacterium SS3/4
S02_Co.bin072	MAG395	22	1983113	44.35	97.99	0.34	o_Clostridiales	-
S02_T0.bin001	MAG368	93	1969040	59.74	97.05	3.09	f_Bifidobacteriaceae	Bifidobacterium adolescentis
S02_T0.bin002	MAG102	58	3136128	45.32	97.64	0.68	g_Prevotella	Prevotella copri
S02_T0.bin004	MAG122	35	2167985	59.86	100	0.81	p_Actinobacteria	Collinsella aerofaciens
S02_T0.bin006	MAG246	32	2682108	44.46	98.66	0.67	o_Clostridiales	unnamed Clostridium sp. L2-50
S02_T0.bin007	MAG302	222	2169125	42.28	92.24	2.48	f_Lachnospiraceae	[Ruminococcus] torques
S02_T0.bin008	MAG061	99	3438115	44.1	93.8	0	o_Bacteroidales	Bacteroides plebeius
S02_T0.bin009	MAG267	58	2925276	41.37	99.52	0	f_Lachnospiraceae	Eubacterium rectale
S02_T0.bin012	MAG208	333	3225479	44.3	93.29	2.29	o_Clostridiales	Clostridium bolteae
S02_T0.bin013	MAG432	204	2562366	56.29	98.64	0.68	o_Clostridiales	Subdoligranulum variabile
S02_T0.bin015	MAG048	282	2857004	43.52	92.25	0.88	o_Bacteroidales	-
S02_T0.bin018	MAG113	106	1875871	49.41	92.04	0.13	p_Proteobacteria	Parasutterella excrementihominis
S02_T0.bin021	MAG136	163	1853125	55.63	94.07	3.37	p_Bacteroidetes	Alistipes putredinis
S02_T0.bin023	MAG150	345	2352483	55.54	90.84	3.22	p_Bacteroidetes	-
S02_T1.bin001	MAG048	97	2932317	43.42	97.25	0	o_Bacteroidales	-
S02_T1.bin002	MAG038	43	4532487	45.13	97.69	3.08	o_Bacteroidales	Parabacteroides distasonis
S02_T1.bin003	MAG443	39	2014841	58.91	98.66	2.24	o_Clostridiales	Pseudoflavonifractor capillosus
S02_T1.bin004	MAG434	293	2393998	60.65	92.86	1.84	o_Clostridiales	Subdoligranulum variabile
S02_T1.bin005	MAG352	301	3891243	60.03	98.82	0	c_Deltaproteobacteria	Bilophila wadsworthia
S02_T1.bin007	MAG026	79	4431704	42.15	98.92	0	k_Bacteria	Odoribacter splanchnicus
S02_T1.bin009	MAG237	28	1993978	48.13	96.64	0	o_Clostridiales	-
S02_T1.bin010	MAG062	119	3611975	42.17	96.1	0.19	o_Bacteroidales	Bacteroides dorei/vulgatus
S02_T1.bin012	MAG061	101	3444174	44.31	91.44	3.73	o_Bacteroidales	Bacteroides plebeius
S02_T1.bin014	MAG273	91	3479472	41.37	99.52	3.38	f_Lachnospiraceae	Roseburia inulinivorans
S02_T1.bin016	MAG139	32	2733640	61.54	98.66	0.02	p_Bacteroidetes	Alistipes shahii
S02_T1.bin017	MAG457	127	2549103	63.24	93.5	0.34	o_Clostridiales	Pseudoflavonifractor capillosus
S02_T1.bin018	MAG208	301	3259059	44.15	92.67	1.92	o_Clostridiales	Clostridium bolteae
S02_T1.bin020	MAG113	163	1958036	49.43	91.88	1.27	p_Proteobacteria	Parasutterella excrementihominis
S02_T1.bin022	MAG175	59	1384570	26.13	92.7	4.49	k_Bacteria	-
S02_T1.bin024	MAG307	74	2069592	43.26	92.87	0	f_Lachnospiraceae	Ruminococcus lactaris
S02_T2.bin002	MAG048	161	2926605	43.5	97.36	0	o_Bacteroidales	-
S02_T2.bin005	MAG237	37	1995608	47.98	96.64	0	o_Clostridiales	-
S02_T2.bin006	MAG136	119	2525121	54.74	96.63	2.96	p_Bacteroidetes	Alistipes putredinis
S02_T2.bin007	MAG441	83	1963427	61.09	91.64	1.68	o_Clostridiales	Pseudoflavonifractor capillosus
S02_T2.bin008	MAG502	20	2187588	51.79	98.66	0.67	o_Clostridiales	-
S02_T2.bin009	MAG328	60	2849253	43.21	99.42	0	f_Lachnospiraceae	[Ruminococcus] gnavus
S02_T2.bin010	MAG122	235	1925879	59.94	90.46	1.08	p_Actinobacteria	Collinsella aerofaciens
S02_T2.bin012	MAG352	113	3894332	60.04	95.86	0	c_Deltaproteobacteria	Bilophila wadsworthia
S02_T2.bin014	MAG273	75	3200564	41.62	98.55	2.42	f_Lachnospiraceae	Roseburia inulinivorans
S02_T2.bin015	MAG487	242	2734109	57.38	95.41	2.06	o_Clostridiales	-
S02_T2.bin016	MAG443	36	2020910	58.86	98.66	0	o_Clostridiales	Pseudoflavonifractor capillosus
S02_T2.bin017	MAG422	98	1910267	60.4	93.28	0.14	o_Clostridiales	Faecalibacterium prausnitzii
S02_T2.bin018	MAG321	163	2629696	46.82	91.78	1.01	o_Clostridiales	-
S02_T2.bin021	MAG302	64	2479934	41.89	97.66	1.75	f_Lachnospiraceae	[Ruminococcus] torques
S02_T2.bin024	MAG429	59	2345634	58.17	96.88	0	o_Clostridiales	Faecalibacterium prausnitzii
S02_T2.bin025	MAG447	25	2074820	61.3	95.97	0.67	o_Clostridiales	-
S02_T2.bin027	MAG457	70	2750931	62.83	95.3	0	o_Clostridiales	Pseudoflavonifractor capillosus
S02_T2.bin028	MAG139	27	2607493	61.6	98.72	0	p_Bacteroidetes	Alistipes shahii
S02_T2.bin029	MAG062	167	3929791	42.24	96.33	2.42	o_Bacteroidales	Bacteroides dorei/vulgatus
S02_T2.bin030	MAG038	53	4568590	45.14	98.65	0.38	o_Bacteroidales	Parabacteroides distasonis
S02_T2.bin031	MAG479	35	1971631	61.44	90.6	0.67	o_Clostridiales	Pseudoflavonifractor capillosus
S02_T4.bin001	MAG237	62	1951215	48.16	96.64	0	o_Clostridiales	-
S02_T4.bin002	MAG246	37	2654397	44.6	98.66	0	o_Clostridiales	unnamed Clostridium sp. L2-50
S02_T4.bin003	MAG113	130	2353791	49	99.37	0.74	p_Proteobacteria	Parasutterella excrementihominis
S02_T4.bin004	MAG122	174	2015012	59.94	94.91	1.01	p_Actinobacteria	Collinsella aerofaciens
S02_T4.bin005	MAG054	140	3289219	42.92	93.72	0.96	o_Bacteroidales	Parabacteroides merdae
S02_T4.bin007	MAG136	131	1743543	55.7	90.73	1.2	p_Bacteroidetes	Alistipes putredinis
S02_T4.bin014	MAG364	70	2409392	43.79	99.38	1.5	o_Selenomonadales	Phascolarctobacterium succinatutens
S02_T4.bin015	MAG294	102	2437147	37.92	97.29	2.01	o_Clostridiales	Eubacterium eligens
S02_T4.bin016	MAG061	117	3316552	44.57	94.17	0.68	o_Bacteroidales	Bacteroides plebeius
S02_T4.bin017	MAG429	87	1991472	58.95	94.8	3.99	o_Clostridiales	Faecalibacterium prausnitzii
S02_T4.bin018	MAG243	28	2821059	44.28	97.32	0	o_Clostridiales	Coprococcus eutactus
S02_T4.bin019	MAG299	65	2554701	42.4	98.01	0	o_Clostridiales	Eubacterium eligens
S02_T4.bin020	MAG102	60	3283255	45.37	98.65	0.68	g_Prevotella	Prevotella copri
S02_T4.bin021	MAG443	49	2035138	58.75	92.62	0	o_Clostridiales	Pseudoflavonifractor capillosus
S02_T4.bin022	MAG267	72	2782519	41.79	99.52	0	f_Lachnospiraceae	Eubacterium rectale
S03_Co.bin001	MAG425	44	2037621	58.63	97.19	1.76	o_Clostridiales	Faecalibacterium prausnitzii
S03_Co.bin002	MAG290	58	6599232	49.53	99.35	1.58	o_Clostridiales	Clostridium saccharolyticum
S03_Co.bin003	MAG213	480	5176344	49.97	90.07	3.95	o_Clostridiales	Clostridium bolteae
S03_Co.bin005	MAG485	248	2269044	62.41	94.07	2.35	o_Clostridiales	Oscillibacter valericigenes
S03_Co.bin006	MAG158	29	3424210	40.21	100	2.83	k_Bacteria	Eubacterium dolichum
S03_Co.bin007	MAG483	116	2049325	58.42	95.26	1.23	o_Clostridiales	Oscillibacter valericigenes
S03_Co.bin008	MAG358	23	2946093	55	97.99	0	o_Clostridiales	Anaerotruncus colihominis
S03_Co.bin009	MAG328	222	2426343	44.05	93.22	0.06	f_Lachnospiraceae	[Ruminococcus] gnavus
S03_Co.bin010	MAG311	459	3556367	43.1	93.88	0.32	o_Clostridiales	unnamed Ruminococcus sp. 5_1_39BFAA
S03_Co.bin012	MAG445	83	2137094	61.47	90.54	0	o_Clostridiales	unnamed Ruminococcaceae bacterium D16
S03_Co.bin014	MAG390	97	2151121	46.28	97.32	0	o_Clostridiales	Ruminococcus champanellensis
S03_Co.bin015	MAG019	106	4334233	51.02	97.32	0.52	f_Enterobacteriaceae	Escherichia coli
S03_Co.bin016	MAG235	182	2715851	49.82	95.89	1.27	o_Clostridiales	unnamed butyrate-producing bacterium SS3/4
S03_Co.bin017	MAG073	56	3203664	45.78	93.05	0.12	o_Bacteroidales	Bacteroides stercoris
S03_Co.bin018	MAG220	174	4507743	48.04	94.94	0	o_Clostridiales	Clostridium symbiosum
S03_Co.bin019	MAG079	69	5288059	43.03	94.41	0.08	g_Bacteroides	Bacteroides thetaiotaomicron
S03_Co.bin020	MAG285	250	7143519	46.77	98.28	3.84	f_Lachnospiraceae	unnamed Lachnospiraceae bacterium 3_1_57FAA_CT1
S03_Co.bin021	MAG123	136	2146240	59.92	96.1	2.42	p_Actinobacteria	Collinsella aerofaciens
S03_Co.bin022	MAG457	116	3077875	62.53	97.15	0.81	o_Clostridiales	Pseudoflavonifractor capillosus
S03_Co.bin024	MAG369	26	2044175	56.52	100	0.68	f_Bifidobacteriaceae	Bifidobacterium catenulatum-Bifidobacterium pseudocatenulatum complex
S03_Co.bin025	MAG295	57	2487024	36.07	98.03	0	o_Clostridiales	Eubacterium eligens
S03_Co.bin026	MAG146	20	3611291	58.47	99.28	0.48	p_Bacteroidetes	unnamed Alistipes sp. HGB5
S03_Co.bin027	MAG308	94	2616712	41.07	97.66	0	f_Lachnospiraceae	[Ruminococcus] torques
S03_Co.bin028	MAG299	43	3008051	41.64	98.01	0	o_Clostridiales	Eubacterium eligens
S03_Co.bin029	MAG064	105	4452452	42.11	98.87	0	o_Bacteroidales	Bacteroides dorei/vulgatus
S03_Co.bin030	MAG071	50	4051058	46.65	97.66	0.22	o_Bacteroidales	Bacteroides uniformis
S03_Co.bin031	MAG035	52	4745733	43.29	98.15	0.37	o_Bacteroidales	Bacteroides fragilis
S03_Co.bin033	MAG252	279	2820447	59.05	95.9	0.68	o_Clostridiales	-
S03_Co.bin034	MAG136	30	2169969	54.59	99.52	0.96	p_Bacteroidetes	Alistipes putredinis
S03_Co.bin036	MAG434	42	2410573	60.08	96.6	0	o_Clostridiales	Subdoligranulum variabile
S03_Co.bin037	MAG321	49	3017170	45.87	95.97	0	o_Clostridiales	-
S03_Co.bin038	MAG255	198	1671536	54.41	91.71	0.34	o_Clostridiales	-
S03_Co.bin039	MAG376	166	2143863	40.39	98.32	3.69	o_Clostridiales	Ruminococcus bromii
S03_Co.bin042	MAG013	364	3979902	46.04	90.89	1.42	o_Clostridiales	-
S03_Co.bin043	MAG496	47	2006333	55.68	100	0.67	o_Clostridiales	Oscillibacter valericigenes
S03_Co.bin045	MAG273	83	3120718	41.79	98.07	0	f_Lachnospiraceae	Roseburia inulinivorans
S03_Co.bin046	MAG208	187	3145976	44.17	97.05	1.27	o_Clostridiales	Clostridium bolteae
S03_Co.bin047	MAG269	249	2726966	43.71	94.68	2.17	f_Lachnospiraceae	Roseburia inulinivorans
S03_Co.bin048	MAG141	45	2870716	59.57	95.14	0	p_Bacteroidetes	Alistipes shahii
S03_Co.bin049	MAG186	107	2639884	29.51	98.88	2.25	k_Bacteria	Fusobacterium mortiferum
S03_Co.bin050	MAG352	52	4238139	59.73	100	0	c_Deltaproteobacteria	Bilophila wadsworthia
S03_Co.bin051	MAG030	46	3951145	43.43	97.85	0	k_Bacteria	Odoribacter splanchnicus
S03_Co.bin052	MAG279	104	2497403	41.34	92.93	1.34	o_Clostridiales	Roseburia intestinalis
S03_Co.bin053	MAG303	52	2754060	46.17	95.32	0	f_Lachnospiraceae	unnamed Lachnospiraceae bacterium 1_4_56FAA
S03_Co.bin054	MAG239	47	2260580	45.96	95.3	0	o_Clostridiales	-
S03_Co.bin055	MAG315	185	3698044	41.2	95.06	1.69	o_Clostridiales	unnamed Ruminococcus sp. 5_1_39BFAA
S03_Co.bin056	MAG460	40	3186254	59.4	98.66	0	o_Clostridiales	Pseudoflavonifractor capillosus
S03_Co.bin057	MAG271	288	3284808	43.02	93.76	4.64	f_Lachnospiraceae	Roseburia intestinalis
S03_Co.bin058	MAG462	186	2260917	60.73	93.74	3.88	o_Clostridiales	unnamed Ruminococcaceae bacterium D16
S03_Co.bin059	MAG214	84	5643836	49.83	92.82	0	o_Clostridiales	unnamed Clostridiales bacterium 1_7_47FAA
S03_Co.bin060	MAG184	210	2043545	34.01	98.66	2.24	o_Clostridiales	-
S03_Co.bin061	MAG232	54	2635654	48.78	99.37	0.06	o_Clostridiales	Clostridium symbiosum
S03_Co.bin062	MAG389	41	2445639	43.22	93.84	0	o_Clostridiales	Ruminococcus albus
S03_Co.bin063	MAG267	64	2981261	41.3	99.36	0.97	f_Lachnospiraceae	Eubacterium rectale
S03_Co.bin064	MAG249	87	3383657	46.81	99.4	2.03	f_Lachnospiraceae	unnamed Lachnospiraceae bacterium 3_1_57FAA_CT1
S03_Co.bin065	MAG113	106	2212331	49.43	94.94	0.32	p_Proteobacteria	Parasutterella excrementihominis
S03_T0.bin002	MAG267	62	2715546	41.77	99.36	0	f_Lachnospiraceae	Eubacterium rectale
S03_T0.bin004	MAG113	118	2031319	49.64	91.46	0	p_Proteobacteria	Parasutterella excrementihominis
S03_T0.bin008	MAG064	70	4371320	42.1	96.62	0	o_Bacteroidales	Bacteroides dorei/vulgatus
S03_T0.bin009	MAG136	41	1890756	55.17	94.68	0.96	p_Bacteroidetes	Alistipes putredinis
S03_T0.bin011	MAG208	210	3008620	44.21	92.72	3.16	o_Clostridiales	Clostridium bolteae
S03_T0.bin014	MAG269	46	2924423	43.66	97.2	1.28	f_Lachnospiraceae	Roseburia intestinalis
S03_T0.bin015	MAG425	147	2167554	58.64	93.39	1.81	o_Clostridiales	Faecalibacterium prausnitzii
S03_T1.bin002	MAG445	161	2018898	61.81	90.65	0.67	o_Clostridiales	unnamed Ruminococcaceae bacterium D16
S03_T1.bin004	MAG496	68	2035999	55.69	100	0.67	o_Clostridiales	Oscillibacter valericigenes
S03_T1.bin006	MAG457	87	3039196	62.58	95.97	0.13	o_Clostridiales	Pseudoflavonifractor capillosus
S03_T1.bin008	MAG352	164	3871205	60.33	99.41	0	c_Deltaproteobacteria	Bilophila wadsworthia
S03_T1.bin010	MAG019	542	4065829	51.56	93.13	2.48	f_Enterobacteriaceae	Escherichia coli
S03_T1.bin011	MAG485	179	2227276	62.5	96.27	1.74	o_Clostridiales	Oscillibacter valericigenes
S03_T1.bin012	MAG038	364	3498971	46.75	91.4	0.58	o_Bacteroidales	Parabacteroides distasonis
S03_T1.bin013	MAG239	176	1906480	46.73	92.79	0	o_Clostridiales	-
S03_T1.bin014	MAG064	252	3979980	42.75	96.03	0	o_Bacteroidales	Bacteroides dorei/vulgatus
S03_T1.bin015	MAG303	123	2440183	47.2	95.94	0	f_Lachnospiraceae	unnamed Lachnospiraceae bacterium 1_4_56FAA
S03_T1.bin018	MAG214	302	5330482	50.5	93.16	2.96	o_Clostridiales	unnamed Clostridiales bacterium 1_7_47FAA
S03_T1.bin019	MAG141	55	2846200	60.23	98.8	0	p_Bacteroidetes	Alistipes shahii
S03_T2.bin001	MAG150	141	2664995	54.91	92.87	2.16	p_Bacteroidetes	-
S03_T2.bin002	MAG146	19	3611375	58.47	99.28	0.48	p_Bacteroidetes	unnamed Alistipes sp. HGB5
S03_T2.bin003	MAG364	16	2295147	43.63	96.99	1.5	o_Selenomonadales	Phascolarctobacterium succinatutens
S03_T2.bin005	MAG158	26	3426057	40.22	100	2.83	k_Bacteria	Eubacterium dolichum
S03_T2.bin006	MAG064	84	4469486	42.03	96.62	0	o_Bacteroidales	Bacteroides dorei/vulgatus
S03_T2.bin007	MAG358	24	2917917	55.03	93.96	0	o_Clostridiales	Anaerotruncus colihominis
S03_T2.bin008	MAG290	61	6650348	49.49	99.35	1.58	o_Clostridiales	Clostridium saccharolyticum
S03_T2.bin010	MAG220	200	4403141	47.95	95.89	0	o_Clostridiales	Clostridium symbiosum
S03_T2.bin011	MAG038	70	4550771	45.01	99.07	0.38	o_Bacteroidales	Parabacteroides distasonis
S03_T2.bin012	MAG030	61	3883619	43.49	96.77	0	k_Bacteria	Odoribacter splanchnicus
S03_T2.bin013	MAG352	71	4138170	59.96	99.41	0	c_Deltaproteobacteria	Bilophila wadsworthia
S03_T2.bin014	MAG485	151	2594620	61.7	97.63	1.01	o_Clostridiales	Oscillibacter valericigenes
S03_T2.bin015	MAG460	38	2914341	59.34	96.31	0.67	o_Clostridiales	Pseudoflavonifractor capillosus
S03_T2.bin016	MAG136	30	2203077	54.54	99.2	0.96	p_Bacteroidetes	Alistipes putredinis
S03_T2.bin017	MAG214	86	5651237	49.8	92.82	0.32	o_Clostridiales	unnamed Clostridiales bacterium 1_7_47FAA
S03_T2.bin019	MAG079	92	5846703	42.76	98.79	1.24	g_Bacteroides	Bacteroides thetaiotaomicron
S03_T2.bin021	MAG019	31	4403364	50.86	97.59	0.33	f_Enterobacteriaceae	Escherichia coli
S03_T3.bin001	MAG390	128	1980986	46.68	97.32	1.34	o_Clostridiales	Ruminococcus champanellensis
S03_T3.bin003	MAG321	44	2831991	46.24	97.99	0	o_Clostridiales	-
S03_T3.bin004	MAG136	34	2078157	54.89	97.6	0.96	p_Bacteroidetes	Alistipes putredinis
S03_T3.bin005	MAG071	55	3886711	46.93	95.27	0.22	o_Bacteroidales	Bacteroides uniformis
S03_T3.bin006	MAG269	62	2986052	43.86	98.15	1.21	f_Lachnospiraceae	Roseburia intestinalis
S03_T3.bin008	MAG208	160	3075801	44.26	95.31	1.9	o_Clostridiales	Clostridium bolteae
S03_T3.bin009	MAG273	130	3011543	42.07	95.89	0	f_Lachnospiraceae	Roseburia inulinivorans
S03_T3.bin011	MAG232	162	2457006	49.55	96.99	1.69	o_Clostridiales	Clostridium symbiosum
S03_T3.bin012	MAG483	276	2495267	57.6	95.47	2.24	o_Clostridiales	Oscillibacter valericigenes
S03_T3.bin014	MAG299	43	2765774	42.22	98.66	0	o_Clostridiales	Eubacterium eligens
S03_T3.bin015	MAG267	56	2485030	42.22	97.1	0	f_Lachnospiraceae	Eubacterium rectale
S03_T4.bin001	MAG269	55	2914605	43.68	99.21	1.21	f_Lachnospiraceae	Roseburia intestinalis
S03_T4.bin002	MAG136	27	2219950	54.45	99.2	0.96	p_Bacteroidetes	Alistipes putredinis
S03_T4.bin007	MAG422	94	2094274	59.57	98.24	0.42	o_Clostridiales	Faecalibacterium prausnitzii
S03_T4.bin008	MAG273	81	3205345	41.81	98.07	0	f_Lachnospiraceae	Roseburia inulinivorans
S03_T4.bin011	MAG267	50	2835266	41.52	99.36	0.48	f_Lachnospiraceae	Eubacterium rectale
S03_T4.bin012	MAG249	87	3397264	46.86	96.98	1.93	f_Lachnospiraceae	unnamed Lachnospiraceae bacterium 3_1_57FAA_CT1
S03_T4.bin014	MAG071	49	4017362	46.64	97.01	0.5	o_Bacteroidales	Bacteroides uniformis
S03_T4.bin015	MAG376	15	2052174	40.78	99.33	1.01	o_Clostridiales	Ruminococcus bromii
S04_Co.bin001	MAG346	45	3284036	61.57	99.41	0	c_Deltaproteobacteria	unnamed Desulfovibrio sp. 3_1_syn3
S04_Co.bin003	MAG328	55	2667983	43.43	99.12	0	f_Lachnospiraceae	[Ruminococcus] gnavus
S04_Co.bin004	MAG019	195	4341557	50.98	97.61	0.64	f_Enterobacteriaceae	Escherichia coli
S04_Co.bin005	MAG352	355	3937030	60.16	96.45	1.74	c_Deltaproteobacteria	Bilophila wadsworthia
S04_Co.bin007	MAG294	326	2598389	37.38	90.95	3.3	o_Clostridiales	Eubacterium eligens
S04_Co.bin008	MAG237	30	2070130	47.86	97.99	0	o_Clostridiales	-
S04_Co.bin009	MAG388	22	2198814	56.61	96.63	0	p_Bacteroidetes	-
S04_Co.bin010	MAG253	108	3313206	49.1	99.44	2.09	f_Lachnospiraceae	Roseburia hominis
S04_Co.bin011	MAG434	293	2084980	61.15	90.11	1.02	o_Clostridiales	Subdoligranulum variabile
S04_Co.bin014	MAG173	172	2204594	31.54	98.73	2.03	p_Firmicutes	-
S04_Co.bin015	MAG203	202	2633397	29.3	95.13	0	k_Bacteria	Clostridium spiroforme
S04_Co.bin016	MAG271	300	2649117	43.26	91.35	1.57	f_Lachnospiraceae	Roseburia intestinalis
S04_Co.bin019	MAG457	117	3481692	62.01	97.68	1.14	o_Clostridiales	Pseudoflavonifractor capillosus
S04_Co.bin020	MAG394	37	1836235	49.62	92.6	1.34	o_Clostridiales	-
S04_Co.bin022	MAG373	142	2788455	37.69	95.97	2.68	o_Clostridiales	-
S04_Co.bin023	MAG061	69	3511988	44.35	97.04	0	o_Bacteroidales	Bacteroides plebeius
S04_Co.bin024	MAG302	62	2523652	41.76	98.83	0	f_Lachnospiraceae	[Ruminococcus] torques
S04_Co.bin025	MAG326	259	2291018	34.19	93.46	2.75	o_Clostridiales	Eubacterium ventriosum
S04_Co.bin028	MAG136	35	2175023	54.6	99.52	0.96	p_Bacteroidetes	Alistipes putredinis
S04_Co.bin029	MAG378	53	2076781	38.38	97.99	0.34	o_Clostridiales	Ruminococcus bromii
S04_Co.bin030	MAG131	42	1796043	49.13	97.85	0	k_Bacteria	-
S04_Co.bin031	MAG130	52	1880358	51.13	97.85	0.1	k_Bacteria	-
S04_Co.bin032	MAG447	109	1902660	61.61	92.93	2.46	o_Clostridiales	-
S04_Co.bin034	MAG228	122	2789998	48.39	95.36	1.9	o_Clostridiales	unnamed Ruminococcus sp. 5_1_39BFAA
S04_Co.bin035	MAG267	55	2750732	41.66	99.03	1.45	f_Lachnospiraceae	Eubacterium rectale
S04_Co.bin038	MAG015	136	5180535	57.64	98.33	1.2	f_Enterobacteriaceae	Klebsiella variicola/pneumoniae
S04_Co.bin041	MAG318	271	2560609	37.23	94.4	2.07	o_Clostridiales	butyrate-producing bacterium
S04_Co.bin042	MAG282	340	2136573	46.05	93.52	1.16	o_Clostridiales	Marvinbryantia formatexigens
S04_Co.bin043	MAG386	175	2437941	45.04	91.83	0.78	o_Clostridiales	Eubacterium siraeum
S04_Co.bin044	MAG030	82	3948469	43.36	99.46	0	k_Bacteria	Odoribacter splanchnicus
S04_Co.bin045	MAG146	32	3036096	58.85	98.32	0.52	p_Bacteroidetes	unnamed Alistipes sp. HGB5
S04_Co.bin047	MAG489	110	2559339	56.55	99.11	0.8	o_Clostridiales	-
S04_Co.bin049	MAG471	44	1996139	61.66	94.3	0.67	o_Clostridiales	Oscillibacter valericigenes
S04_Co.bin050	MAG038	498	4075248	45.36	93.59	1.76	o_Bacteroidales	Parabacteroides distasonis
S04_Co.bin051	MAG415	123	1739970	53.76	98.39	1.96	c_Clostridia	-
S04_Co.bin052	MAG133	75	1667675	47.13	96.24	0	k_Bacteria	-
S04_Co.bin053	MAG255	7	1836258	53.86	97.32	0	o_Clostridiales	-
S04_Co.bin054	MAG175	79	1233118	26.23	92.7	4.49	k_Bacteria	-
S04_Co.bin056	MAG055	102	3030176	46.22	97.76	0.19	o_Bacteroidales	Bacteroides coprophilus
S04_Co.bin058	MAG307	105	2224598	43.13	96.39	0.58	f_Lachnospiraceae	Ruminococcus lactaris
S04_Co.bin060	MAG224	114	2864533	48.78	97.09	1.27	o_Clostridiales	unnamed butyrate-producing bacterium SS3/4
S04_Co.bin061	MAG389	48	2649432	42.77	96.58	0	o_Clostridiales	Ruminococcus albus
S04_Co.bin062	MAG295	29	2625247	35.86	98.03	0	o_Clostridiales	Eubacterium eligens
S04_Co.bin064	MAG359	115	2204537	45.22	99.4	1.8	o_Selenomonadales	Phascolarctobacterium succinatutens
S04_Co.bin065	MAG350	74	2926955	58.23	99.3	1.17	o_Clostridiales	-
S04_Co.bin066	MAG356	153	2482665	60.21	96.37	0.43	c_Clostridia	-
S04_Co.bin067	MAG222	39	2647495	52.9	93.08	0	o_Clostridiales	unnamed butyrate-producing bacterium SS3/4
S04_Co.bin069	MAG102	90	3070447	45.4	97.47	1.01	g_Prevotella	Prevotella copri
S04_Co.bin071	MAG324	103	2781992	32.52	100	0.69	o_Clostridiales	Eubacterium ventriosum
S04_Co.bin073	MAG393	166	2182292	51.32	91.61	0.67	o_Clostridiales	-
S04_Co.bin074	MAG321	45	2869253	46.2	95.3	0	o_Clostridiales	-
S04_Co.bin075	MAG086	55	5110398	41.7	97.82	0.56	o_Bacteroidales	Bacteroides fragilis
S04_Co.bin078	MAG193	100	2239866	33.46	97.3	0.84	k_Bacteria	Eubacterium biforme
S04_Co.bin079	MAG390	179	1980728	46.41	94.97	0.11	o_Clostridiales	Ruminococcus champanellensis
S04_Co.bin082	MAG308	91	2440398	41.19	97.57	0.29	f_Lachnospiraceae	[Ruminococcus] torques
S04_Co.bin083	MAG139	36	2664285	61.87	98.61	0.9	p_Bacteroidetes	Alistipes shahii
S04_Co.bin084	MAG235	135	2752369	49.79	94.99	0.95	o_Clostridiales	unnamed butyrate-producing bacterium SS3/4
S04_Co.bin086	MAG039	289	4853098	46.57	95.38	2.5	o_Bacteroidales	Parabacteroides merdae
S04_Co.bin087	MAG501	81	2885135	45.39	98.41	2.68	o_Clostridiales	-
S04_Co.bin088	MAG124	217	2181901	59.87	95.63	4.44	p_Actinobacteria	Collinsella aerofaciens
S04_Co.bin089	MAG396	19	2193170	52.11	96.6	0	o_Clostridiales	-
S04_Co.bin090	MAG072	124	3350622	44.84	93.76	0	o_Bacteroidales	Bacteroides eggerthii
S04_T0.bin002	MAG102	82	2922133	45.49	94.76	0.84	g_Prevotella	Prevotella copri
S04_T0.bin003	MAG267	51	2693699	41.6	95.17	0	f_Lachnospiraceae	Eubacterium rectale
S04_T0.bin006	MAG249	230	2724616	47.67	90.91	2.42	f_Lachnospiraceae	-
S04_T0.bin008	MAG271	107	3676774	42.56	98.91	1.33	f_Lachnospiraceae	Roseburia intestinalis
S04_T0.bin010	MAG055	96	2921428	46.28	90.67	0.68	o_Bacteroidales	Bacteroides coprophilus
S04_T0.bin011	MAG390	163	1963312	46.45	95.64	0.11	o_Clostridiales	Ruminococcus champanellensis
S04_T0.bin012	MAG359	173	1711763	44.83	93.42	1.05	o_Selenomonadales	Phascolarctobacterium succinatutens
S04_T0.bin013	MAG243	23	3175931	43.34	99.33	0.31	o_Clostridiales	Coprococcus eutactus
S04_T0.bin014	MAG434	134	2212241	60.93	92.8	2	o_Clostridiales	Subdoligranulum variabile
S04_T0.bin015	MAG443	161	2018765	58.99	92.73	4.36	o_Clostridiales	Pseudoflavonifractor capillosus
S04_T0.bin016	MAG386	222	2439887	44.99	93.33	0.67	o_Clostridiales	Eubacterium siraeum
S04_T0.bin018	MAG432	364	2413417	56.46	95.01	4.31	o_Clostridiales	Subdoligranulum variabile
S04_T0.bin019	MAG084	152	4737830	42.06	97.67	4.81	g_Bacteroides	Bacteroides caccae
S04_T0.bin020	MAG378	66	1925806	38.57	91.95	0.34	o_Clostridiales	Ruminococcus bromii
S04_T0.bin022	MAG136	27	2249110	54.45	99.52	0.96	p_Bacteroidetes	Alistipes putredinis
S04_T0.bin023	MAG228	65	2920500	48.12	99.58	1.79	o_Clostridiales	unnamed Ruminococcus sp. 5_1_39BFAA
S04_T0.bin024	MAG071	49	3977246	46.68	94.48	0.62	o_Bacteroidales	Bacteroides uniformis
S04_T1.bin001	MAG359	45	1897074	44.61	98.8	0.3	o_Selenomonadales	Phascolarctobacterium succinatutens
S04_T1.bin003	MAG302	55	2538634	41.91	98.83	0	f_Lachnospiraceae	[Ruminococcus] torques
S04_T1.bin005	MAG175	76	1224972	26.22	92.7	4.49	k_Bacteria	-
S04_T1.bin006	MAG344	29	2827033	55.63	97.96	0.68	k_Bacteria	Akkermansia muciniphila
S04_T1.bin007	MAG237	31	2006941	47.89	97.99	0	o_Clostridiales	-
S04_T1.bin008	MAG434	276	2375186	60.6	90.15	2.61	o_Clostridiales	Subdoligranulum variabile
S04_T1.bin010	MAG141	142	2480462	60.5	94.1	1.44	p_Bacteroidetes	Alistipes shahii
S04_T1.bin014	MAG352	456	3587777	60.53	94.08	0.59	c_Deltaproteobacteria	Bilophila wadsworthia
S04_T1.bin015	MAG131	41	1796359	49.13	97.85	0	k_Bacteria	-
S04_T1.bin016	MAG307	75	2004265	43.35	95.03	0	f_Lachnospiraceae	Ruminococcus lactaris
S04_T1.bin019	MAG346	70	3241929	61.64	99.41	0	c_Deltaproteobacteria	unnamed Desulfovibrio sp. 3_1_syn3
S04_T1.bin021	MAG012	56	2175547	62.86	95.65	0.62	p_Proteobacteria	Sutterella wadsworthensis
S04_T1.bin022	MAG222	208	2536697	53.18	92.83	1.27	o_Clostridiales	unnamed butyrate-producing bacterium SS3/4
S04_T1.bin024	MAG030	78	3948625	43.49	99.46	0	k_Bacteria	Odoribacter splanchnicus
S04_T1.bin025	MAG139	187	2339564	63.08	95.24	3.85	p_Bacteroidetes	Alistipes shahii
S04_T1.bin026	MAG193	97	2211145	33.41	93.53	0.84	k_Bacteria	Eubacterium biforme
S04_T1.bin027	MAG471	42	2034450	61.45	94.09	1.34	o_Clostridiales	Pseudoflavonifractor capillosus
S04_T1.bin029	MAG328	157	2837987	43.42	97.77	1.95	f_Lachnospiraceae	[Ruminococcus] gnavus
S04_T1.bin030	MAG130	50	1874666	51.1	95.7	1.08	k_Bacteria	-
S04_T1.bin031	MAG086	180	6028165	41.53	96.36	4.21	o_Bacteroidales	Bacteroides thetaiotaomicron
S04_T1.bin033	MAG136	68	2343668	54.88	97.28	2.96	p_Bacteroidetes	Alistipes putredinis
S04_T1.bin034	MAG394	69	1899868	49.68	92.93	1.34	o_Clostridiales	-
S04_T2.bin001	MAG255	5	1839656	53.84	97.32	0	o_Clostridiales	-
S04_T2.bin002	MAG012	58	2157779	62.87	95.65	0.62	p_Proteobacteria	Sutterella wadsworthensis
S04_T2.bin004	MAG346	48	3251789	61.59	99.41	0	c_Deltaproteobacteria	unnamed Desulfovibrio sp. 3_1_syn3
S04_T2.bin005	MAG396	14	2200309	52.1	96.6	0	o_Clostridiales	-
S04_T2.bin006	MAG251	128	2580193	47.26	92.51	1.03	f_Lachnospiraceae	unnamed Lachnospiraceae bacterium 3_1_57FAA_CT1
S04_T2.bin007	MAG352	247	3545779	60.71	92.77	1.18	c_Deltaproteobacteria	Bilophila wadsworthia
S04_T2.bin012	MAG213	177	5689066	49.72	96.69	0.91	o_Clostridiales	Clostridium bolteae
S04_T2.bin013	MAG434	202	2415906	60.51	92.2	1.02	o_Clostridiales	Subdoligranulum variabile
S04_T2.bin014	MAG139	114	2609426	62.34	94.75	3.46	p_Bacteroidetes	unnamed Alistipes sp. HGB5
S04_T2.bin017	MAG415	182	1621209	53.98	93.55	2.69	c_Clostridia	-
S04_T2.bin019	MAG193	206	2108105	33.84	95.42	0.84	k_Bacteria	Eubacterium biforme
S04_T2.bin020	MAG308	102	2412378	41.32	97.37	3.24	f_Lachnospiraceae	[Ruminococcus] torques
S04_T2.bin021	MAG038	296	4297349	45.42	96.92	2.24	o_Bacteroidales	Parabacteroides distasonis
S04_T2.bin022	MAG131	44	1769637	49.32	97.85	0	k_Bacteria	-
S04_T2.bin023	MAG136	58	2278577	54.14	99.52	3.85	p_Bacteroidetes	Alistipes putredinis
S04_T2.bin024	MAG130	58	1825060	51.57	97.85	0.1	k_Bacteria	-
S04_T2.bin025	MAG471	40	2102566	61.13	94.3	0.67	o_Clostridiales	Oscillibacter valericigenes
S04_T2.bin026	MAG237	32	1967314	48	97.99	0	o_Clostridiales	-
S04_T2.bin027	MAG146	28	3011007	58.89	96.77	0.48	p_Bacteroidetes	unnamed Alistipes sp. HGB5
S04_T2.bin028	MAG388	21	2200703	56.59	96.63	0	p_Bacteroidetes	-
S04_T2.bin030	MAG302	141	2217618	42.28	98.01	0.88	f_Lachnospiraceae	[Ruminococcus] torques
S04_T2.bin031	MAG253	65	2943176	49.61	96.7	0.24	f_Lachnospiraceae	Roseburia hominis
S04_T2.bin032	MAG039	148	4728961	46.69	93.02	0.38	o_Bacteroidales	Parabacteroides merdae
S04_T2.bin033	MAG394	45	1816889	49.57	90.58	1.34	o_Clostridiales	-
S04_T3.bin001	MAG359	63	1889425	44.67	98.8	0.3	o_Selenomonadales	Phascolarctobacterium succinatutens
S04_T3.bin002	MAG271	69	3406253	42.66	98.55	0.85	f_Lachnospiraceae	Roseburia intestinalis
S04_T3.bin003	MAG136	28	2328889	54.37	99.52	0.96	p_Bacteroidetes	Alistipes putredinis
S04_T3.bin004	MAG443	220	1891335	59.41	92.51	3.72	o_Clostridiales	Pseudoflavonifractor capillosus
S04_T3.bin005	MAG267	49	2695487	41.69	98.55	0	f_Lachnospiraceae	Eubacterium rectale
S04_T3.bin006	MAG378	56	2023677	38.68	96.24	0.34	o_Clostridiales	Ruminococcus bromii
S04_T3.bin007	MAG449	75	1946885	62.35	90.9	1.12	o_Clostridiales	unnamed Ruminococcaceae bacterium D16
S04_T3.bin008	MAG055	136	2859336	46.49	92.01	1.43	o_Bacteroidales	Bacteroides coprophilus
S04_T3.bin009	MAG224	197	2745931	49.09	97.4	2.32	o_Clostridiales	unnamed butyrate-producing bacterium SS3/4
S04_T3.bin011	MAG273	108	3482675	41.71	99.52	0	f_Lachnospiraceae	Roseburia inulinivorans
S04_T3.bin012	MAG386	127	2533582	45.18	92.62	0	o_Clostridiales	Eubacterium siraeum
S04_T3.bin013	MAG432	283	2371373	56.37	96.6	0.68	o_Clostridiales	Subdoligranulum variabile
S04_T3.bin014	MAG253	60	2951656	49.47	96.77	0.24	f_Lachnospiraceae	Roseburia hominis
S04_T3.bin015	MAG389	47	2669292	42.77	96.58	0	o_Clostridiales	Ruminococcus albus
S04_T3.bin016	MAG061	69	3527681	44.51	96.6	0	o_Bacteroidales	Bacteroides plebeius
S04_T3.bin017	MAG249	121	3034185	47.31	96.86	1.61	f_Lachnospiraceae	unnamed Lachnospiraceae bacterium 3_1_57FAA_CT1
S04_T3.bin018	MAG321	52	2954363	46.22	97.32	0	o_Clostridiales	-
S04_T3.bin019	MAG243	21	3118786	43.34	99.33	0.31	o_Clostridiales	Coprococcus eutactus
S04_T3.bin020	MAG422	273	1940096	59.9	91.15	3.12	o_Clostridiales	Faecalibacterium prausnitzii
S04_T3.bin021	MAG295	60	2585067	36.12	98.66	0	o_Clostridiales	Eubacterium eligens
S04_T3.bin022	MAG012	257	2010425	62.89	92.55	0	p_Proteobacteria	Sutterella wadsworthensis
S04_T4.bin002	MAG432	347	2213574	56.61	93.58	1.19	o_Clostridiales	Subdoligranulum variabile
S04_T4.bin003	MAG136	46	2266612	54.51	98.24	0.96	p_Bacteroidetes	Alistipes putredinis
S04_T4.bin004	MAG449	137	1995369	62.11	91.55	2.48	o_Clostridiales	unnamed Ruminococcaceae bacterium D16
S04_T4.bin005	MAG350	185	2801261	58.52	96.5	2.8	o_Clostridiales	-
S04_T4.bin008	MAG061	71	3473052	44.42	93.28	0.37	o_Bacteroidales	Bacteroides plebeius
S04_T4.bin009	MAG267	39	2640907	41.66	98.07	0	f_Lachnospiraceae	Eubacterium rectale
S04_T4.bin010	MAG359	38	1908584	44.59	99.4	0.3	o_Selenomonadales	Phascolarctobacterium succinatutens
S04_T4.bin011	MAG055	207	2874087	46.46	91.28	0.81	o_Bacteroidales	Bacteroides coprophilus
S04_T4.bin012	MAG386	147	2429020	45.03	90.94	0	o_Clostridiales	Eubacterium siraeum
S04_T4.bin013	MAG321	38	2622934	46.47	92.62	0	o_Clostridiales	-
S04_T4.bin014	MAG243	22	3120246	43.35	99.33	0.31	o_Clostridiales	Coprococcus eutactus
S04_T4.bin015	MAG253	67	2958655	49.55	96.57	0.24	f_Lachnospiraceae	Roseburia hominis
S04_T4.bin016	MAG012	61	2352145	62.47	96.89	0.62	p_Proteobacteria	Sutterella wadsworthensis
S04_T4.bin019	MAG443	106	2200526	58.54	97.99	0	o_Clostridiales	Pseudoflavonifractor capillosus
S05_Co.bin001	MAG190	144	3306277	29.01	100	2.25	k_Bacteria	Fusobacterium varium
S05_Co.bin003	MAG302	56	2511127	41.75	99.42	0	f_Lachnospiraceae	[Ruminococcus] torques
S05_Co.bin004	MAG207	36	2864512	47.15	98.81	0	o_Clostridiales	Clostridium bolteae
S05_Co.bin005	MAG290	58	6502849	49.54	99.35	1.58	o_Clostridiales	Clostridium saccharolyticum
S05_Co.bin006	MAG208	46	3267644	43.99	98.81	0.63	o_Clostridiales	Clostridium bolteae
S05_Co.bin007	MAG213	42	5710018	49.47	99.02	0.56	o_Clostridiales	Clostridium bolteae
S05_Co.bin009	MAG115	108	1923375	46.41	95	1.25	p_Proteobacteria	Veillonella atypica
S05_Co.bin010	MAG146	348	2826336	58.59	90.83	0.5	p_Bacteroidetes	unnamed Alistipes sp. HGB5
S05_Co.bin011	MAG369	226	1951733	56.27	93.27	2.06	f_Bifidobacteriaceae	Bifidobacterium catenulatum-Bifidobacterium pseudocatenulatum complex
S05_Co.bin012	MAG306	297	2876994	41.73	96.58	0	o_Clostridiales	unnamed Lachnospiraceae bacterium 2_1_46FAA
S05_Co.bin013	MAG084	111	4505785	41.99	97.27	1.56	g_Bacteroides	Bacteroides caccae
S05_Co.bin014	MAG015	55	5066036	57.82	98.42	0.13	f_Enterobacteriaceae	Klebsiella variicola/pneumoniae
S05_Co.bin015	MAG041	89	4274193	45.32	99.62	1.4	o_Bacteroidales	Parabacteroides merdae
S05_Co.bin016	MAG220	199	4284752	48.22	94.09	0	o_Clostridiales	Clostridium symbiosum
S05_Co.bin017	MAG505	58	2600464	54.77	98.66	0.67	o_Clostridiales	-
S05_Co.bin018	MAG314	187	4021658	40.58	98.73	0.63	o_Clostridiales	unnamed Ruminococcus sp. 5_1_39BFAA
S05_Co.bin019	MAG034	75	4964193	43.34	99.07	0.2	o_Bacteroidales	Bacteroides fragilis
S05_Co.bin020	MAG038	51	4602698	45	99.42	0.38	o_Bacteroidales	Parabacteroides distasonis
S05_Co.bin021	MAG065	90	6466264	42.73	95.25	0.56	o_Bacteroidales	Bacteroides intestinalis
S05_Co.bin022	MAG087	84	4997937	40.42	93.18	0	o_Bacteroidales	Bacteroides ovatus
S05_Co.bin023	MAG328	105	2881584	42.98	99.22	0	f_Lachnospiraceae	[Ruminococcus] gnavus
S05_Co.bin024	MAG352	49	4098696	59.84	100	0	c_Deltaproteobacteria	Bilophila wadsworthia
S05_Co.bin025	MAG299	44	2902666	41.43	99.33	0	o_Clostridiales	Eubacterium eligens
S05_Co.bin027	MAG071	291	4276642	46.36	96.65	1.83	o_Bacteroidales	Bacteroides uniformis
S05_Co.bin028	MAG232	34	2814607	48.91	97.47	0	o_Clostridiales	Clostridium symbiosum
S05_T0.bin001	MAG015	30	4902057	57.87	97.62	0.33	f_Enterobacteriaceae	Klebsiella variicola/pneumoniae
S05_T0.bin003	MAG328	56	2597250	43.4	94.15	0.7	f_Lachnospiraceae	[Ruminococcus] gnavus
S05_T0.bin004	MAG207	31	2700026	47.17	91.66	0	o_Clostridiales	Clostridium bolteae
S05_T0.bin005	MAG034	42	4708565	43.28	98.3	0	o_Bacteroidales	Bacteroides fragilis
S05_T0.bin009	MAG232	77	2746026	48.99	98.1	0	o_Clostridiales	Clostridium symbiosum
S05_T1.bin003	MAG115	98	1728058	46.86	94.38	0	p_Proteobacteria	-
S05_T1.bin004	MAG015	329	4843034	58.27	97.15	0.85	f_Enterobacteriaceae	Klebsiella variicola/pneumoniae
S05_T1.bin006	MAG034	56	4749599	43.37	98.51	0.25	o_Bacteroidales	Bacteroides fragilis
S05_T2.bin001	MAG015	60	4909098	58.06	95.62	0.06	f_Enterobacteriaceae	Klebsiella variicola/pneumoniae
S05_T2.bin003	MAG041	40	3868277	45.43	98.85	0	o_Bacteroidales	Parabacteroides merdae
S05_T2.bin004	MAG352	100	3457059	60.24	91.12	0	c_Deltaproteobacteria	Bilophila wadsworthia
S05_T2.bin005	MAG064	51	4917586	41.52	98.5	0.19	o_Bacteroidales	Bacteroides dorei/vulgatus
S05_T2.bin006	MAG038	45	4555543	45.06	99.42	0.38	o_Bacteroidales	Parabacteroides distasonis
S05_T2.bin007	MAG186	92	2432259	29.29	96.63	1.12	k_Bacteria	Fusobacterium mortiferum
S05_T2.bin008	MAG328	224	2538912	43.62	93.4	2.75	f_Lachnospiraceae	[Ruminococcus] gnavus
S05_T2.bin009	MAG213	40	5620534	49.56	99.04	0.65	o_Clostridiales	Clostridium bolteae
S05_T2.bin010	MAG115	111	1762400	46.69	95	0	p_Proteobacteria	-
S05_T2.bin012	MAG302	79	2557835	41.81	98.83	0.19	f_Lachnospiraceae	[Ruminococcus] torques
S05_T2.bin013	MAG290	60	6523924	49.53	99.35	1.58	o_Clostridiales	Clostridium saccharolyticum
S05_T3.bin004	MAG038	39	4494140	45.03	97.88	1.15	o_Bacteroidales	Parabacteroides distasonis
S05_T3.bin007	MAG186	225	2387068	29.45	98.88	1.12	k_Bacteria	Fusobacterium mortiferum
S05_T3.bin008	MAG328	87	2888731	42.98	96.59	0.1	f_Lachnospiraceae	[Ruminococcus] gnavus
S05_T3.bin010	MAG115	110	1570829	47.08	90	0.62	p_Proteobacteria	-
S05_T4.bin001	MAG038	40	4355999	45.11	95.19	0.77	o_Bacteroidales	Parabacteroides distasonis
S05_T4.bin003	MAG015	35	5076536	57.87	97.92	0.33	f_Enterobacteriaceae	Klebsiella variicola/pneumoniae
S05_T4.bin004	MAG064	98	4621375	41.92	97.59	4.34	o_Bacteroidales	Bacteroides dorei/vulgatus
S05_T4.bin005	MAG299	34	2962370	41.93	99.33	0	o_Clostridiales	Eubacterium eligens
S05_T4.bin006	MAG186	49	2323976	28.87	93.26	1.12	k_Bacteria	Fusobacterium mortiferum
S05_T4.bin008	MAG207	31	2785579	47.18	94.8	0	o_Clostridiales	Clostridium bolteae
S06_Co.bin001	MAG038	52	4615907	45.05	97.76	2.33	o_Bacteroidales	Parabacteroides distasonis
S06_Co.bin003	MAG485	162	2364066	62.15	96.94	0.67	o_Clostridiales	Oscillibacter valericigenes
S06_Co.bin004	MAG026	141	4294419	42.57	97.85	0.02	k_Bacteria	Odoribacter splanchnicus
S06_Co.bin005	MAG111	39	2352933	54.28	98.75	0.62	p_Proteobacteria	Sutterella wadsworthensis
S06_Co.bin007	MAG390	82	2364437	45.88	97.32	0	o_Clostridiales	Ruminococcus champanellensis
S06_Co.bin010	MAG477	36	1932210	60.63	92.62	3.38	o_Clostridiales	Pseudoflavonifractor capillosus
S06_Co.bin011	MAG483	96	2429778	57.31	94.65	0.67	o_Clostridiales	Oscillibacter valericigenes
S06_Co.bin012	MAG123	22	2230226	60.02	100	0.81	p_Actinobacteria	Collinsella aerofaciens
S06_Co.bin014	MAG432	307	2315239	56.44	93.65	1.36	o_Clostridiales	Subdoligranulum variabile
S06_Co.bin015	MAG035	52	4856242	43.33	98.3	0	o_Bacteroidales	Bacteroides fragilis
S06_Co.bin017	MAG507	63	2285629	57.7	96.4	0.67	o_Clostridiales	-
S06_Co.bin018	MAG184	63	2251088	33.65	97.76	1.34	o_Clostridiales	-
S06_Co.bin019	MAG061	90	3292604	44.9	94.63	0	o_Bacteroidales	Bacteroides plebeius
S06_Co.bin020	MAG015	497	4859290	58.19	97.57	2.33	f_Enterobacteriaceae	Klebsiella variicola/pneumoniae
S06_Co.bin022	MAG071	47	4372465	46.31	96.87	0.09	o_Bacteroidales	Bacteroides uniformis
S06_Co.bin023	MAG457	53	3266549	61.94	94.97	0.13	o_Clostridiales	Pseudoflavonifractor capillosus
S06_Co.bin024	MAG449	44	1984204	62.28	93.96	0	o_Clostridiales	-
S06_Co.bin025	MAG141	41	2893790	59.76	96.18	0.96	p_Bacteroidetes	Alistipes shahii
S06_Co.bin026	MAG009	46	2615781	55.93	91.3	0	p_Proteobacteria	Sutterella wadsworthensis
S06_Co.bin027	MAG173	51	2020349	31.76	97.47	0.63	p_Firmicutes	-
S06_Co.bin028	MAG253	51	3118526	49.57	99.44	1.21	f_Lachnospiraceae	Roseburia hominis
S06_Co.bin030	MAG228	338	2682477	48.43	95.38	3.06	o_Clostridiales	unnamed Ruminococcus sp. 5_1_39BFAA
S06_Co.bin032	MAG045	349	4914864	44.15	92.92	1.54	o_Bacteroidales	Parabacteroides merdae
S06_Co.bin033	MAG237	24	1994334	48.18	97.99	0	o_Clostridiales	-
S06_Co.bin035	MAG301	64	2688863	40.67	99.33	0	o_Clostridiales	Clostridium phytofermentans
S06_Co.bin036	MAG167	64	1715833	37.68	98.18	0.4	o_Lactobacillales	Streptococcus infantarius
S06_Co.bin038	MAG302	64	2638587	41.52	95.32	0	f_Lachnospiraceae	[Ruminococcus] torques
S06_Co.bin039	MAG389	65	2320785	43.43	96.58	0	o_Clostridiales	Ruminococcus albus
S06_Co.bin040	MAG299	44	2748294	41.93	99.31	0	o_Clostridiales	Eubacterium eligens
S06_Co.bin042	MAG318	88	2656512	37.18	99.33	2.01	o_Clostridiales	butyrate-producing bacterium
S06_Co.bin043	MAG294	36	2699686	37.45	97.99	0	o_Clostridiales	Eubacterium eligens
S06_Co.bin045	MAG073	46	3155190	46.33	96.34	0	o_Bacteroidales	Bacteroides stercoris
S06_Co.bin046	MAG443	51	2129786	58.51	97.99	0	o_Clostridiales	Pseudoflavonifractor capillosus
S06_Co.bin047	MAG271	171	3225543	42.95	94.51	2.11	f_Lachnospiraceae	Roseburia intestinalis
S06_Co.bin048	MAG426	189	2030448	60.75	90.9	2.04	o_Clostridiales	Faecalibacterium prausnitzii
S06_Co.bin049	MAG240	20	2557321	41.32	99.33	0	o_Clostridiales	unnamed Clostridium sp. L2-50
S06_Co.bin050	MAG267	64	2789764	41.2	99.36	0	f_Lachnospiraceae	Eubacterium rectale
S06_Co.bin051	MAG224	137	2826522	49.14	95.97	1.6	o_Clostridiales	unnamed butyrate-producing bacterium SS3/4
S06_Co.bin052	MAG136	26	2041121	54.56	96.31	1.44	p_Bacteroidetes	Alistipes putredinis
S06_Co.bin057	MAG378	51	2041813	38.62	98.66	0.34	o_Clostridiales	Ruminococcus bromii
S06_Co.bin059	MAG084	101	4177069	42.22	96.6	1.29	g_Bacteroides	Bacteroides caccae
S06_Co.bin060	MAG064	85	5232141	41.63	98.5	0	o_Bacteroidales	Bacteroides dorei/vulgatus
S06_Co.bin063	MAG445	99	2325746	60.85	91.28	0	o_Clostridiales	unnamed Ruminococcaceae bacterium D16
S06_Co.bin064	MAG373	258	2553429	38.1	91.25	1.57	o_Clostridiales	-
S06_Co.bin065	MAG249	126	3223681	47.05	97.42	2.15	f_Lachnospiraceae	unnamed Lachnospiraceae bacterium 3_1_57FAA_CT1
S06_Co.bin066	MAG222	137	2557060	53.4	96.35	0	o_Clostridiales	unnamed butyrate-producing bacterium SS3/4
S06_Co.bin067	MAG395	94	2234339	44.28	97.99	1.09	o_Clostridiales	-
S06_T0.bin002	MAG269	43	2910372	43.83	98.31	1.21	f_Lachnospiraceae	Roseburia intestinalis
S06_T0.bin003	MAG136	26	2075750	54.46	96.31	1.44	p_Bacteroidetes	Alistipes putredinis
S06_T0.bin004	MAG232	159	2260686	49.68	91.69	0.21	o_Clostridiales	Clostridium symbiosum
S06_T0.bin009	MAG015	454	4793061	58.27	96.94	2.57	f_Enterobacteriaceae	Klebsiella variicola/pneumoniae
S06_T0.bin012	MAG434	96	2498248	60.34	94.68	0.68	o_Clostridiales	Subdoligranulum variabile
S06_T0.bin013	MAG389	75	2481235	43.26	95.89	0	o_Clostridiales	Ruminococcus albus
S06_T0.bin014	MAG294	34	2576517	37.51	97.97	0	o_Clostridiales	Eubacterium eligens
S06_T0.bin015	MAG432	269	2301678	56.49	95.35	0.68	o_Clostridiales	Subdoligranulum variabile
S06_T0.bin016	MAG009	46	2615684	55.94	91.3	0	p_Proteobacteria	Sutterella wadsworthensis
S06_T0.bin019	MAG426	115	2047963	60.68	91.32	3.4	o_Clostridiales	Faecalibacterium prausnitzii
S06_T0.bin020	MAG299	33	2799425	41.84	99.31	0	o_Clostridiales	Eubacterium eligens
S06_T0.bin021	MAG378	34	1886771	38.97	98.66	0.34	o_Clostridiales	Ruminococcus bromii
S06_T0.bin022	MAG271	186	3332074	43.09	90.99	3.26	f_Lachnospiraceae	Roseburia intestinalis
S06_T0.bin023	MAG167	49	1670027	37.67	95.18	0	o_Lactobacillales	Streptococcus infantarius
S06_T0.bin024	MAG267	93	2749988	41.71	98.39	0	f_Lachnospiraceae	Eubacterium rectale
S06_T0.bin025	MAG071	44	4428305	46.24	98.93	0.13	o_Bacteroidales	Bacteroides uniformis
S06_T1.bin005	MAG111	37	2301220	54.23	96.25	0.62	p_Proteobacteria	Sutterella wadsworthensis
S06_T1.bin006	MAG173	206	2342563	31.71	97.15	1.42	p_Firmicutes	-
S06_T1.bin010	MAG483	91	2468900	57.24	97.99	0.67	o_Clostridiales	Oscillibacter valericigenes
S06_T1.bin012	MAG123	65	2156572	59.88	95.97	0.81	p_Actinobacteria	Collinsella aerofaciens
S06_T1.bin013	MAG457	49	2898162	62.3	94.3	0.13	o_Clostridiales	Pseudoflavonifractor capillosus
S06_T1.bin014	MAG253	47	3130743	49.49	99.44	0.24	f_Lachnospiraceae	Roseburia hominis
S06_T1.bin015	MAG064	78	5165551	41.46	98.12	0	o_Bacteroidales	Bacteroides dorei/vulgatus
S06_T2.bin001	MAG308	604	4166115	40.62	95.49	3.61	f_Lachnospiraceae	[Ruminococcus] torques
S06_T2.bin003	MAG123	60	2197787	60.05	99.6	0.81	p_Actinobacteria	Collinsella aerofaciens
S06_T2.bin004	MAG136	27	1989499	54.69	96.31	1.44	p_Bacteroidetes	Alistipes putredinis
S06_T2.bin005	MAG026	209	4179555	42.8	97.31	0.02	k_Bacteria	Odoribacter splanchnicus
S06_T2.bin006	MAG302	162	2218491	42.28	95.82	0.39	f_Lachnospiraceae	[Ruminococcus] torques
S06_T2.bin007	MAG485	150	2314819	62.36	95.81	3.95	o_Clostridiales	Oscillibacter valericigenes
S06_T2.bin008	MAG364	238	1999543	44.37	94.11	1.8	o_Selenomonadales	Phascolarctobacterium succinatutens
S06_T2.bin009	MAG483	152	2320399	58.02	95	2.65	o_Clostridiales	Oscillibacter valericigenes
S06_T2.bin010	MAG009	49	2613286	55.94	91.3	0	p_Proteobacteria	Sutterella wadsworthensis
S06_T2.bin011	MAG071	42	4287493	46.4	98.08	0.09	o_Bacteroidales	Bacteroides uniformis
S06_T2.bin012	MAG208	217	3070356	44.27	95.02	0.95	o_Clostridiales	Clostridium bolteae
S06_T2.bin014	MAG038	77	4287359	45.42	97.18	0.38	o_Bacteroidales	Parabacteroides distasonis
S06_T2.bin015	MAG064	97	5216123	41.67	97.74	0	o_Bacteroidales	Bacteroides dorei/vulgatus
S06_T2.bin016	MAG237	45	1919125	48.2	97.32	0	o_Clostridiales	-
S06_T2.bin017	MAG253	58	2989609	49.87	99.44	0.24	f_Lachnospiraceae	Roseburia hominis
S06_T2.bin020	MAG214	271	5890613	50.02	96.66	0	o_Clostridiales	unnamed Clostridiales bacterium 1_7_47FAA
S06_T2.bin021	MAG213	260	5596332	49.87	95.75	0.8	o_Clostridiales	Clostridium bolteae
S06_T3.bin001	MAG434	159	2316109	60.65	92.51	0	o_Clostridiales	Subdoligranulum variabile
S06_T3.bin002	MAG294	31	2689325	37.5	97.99	0	o_Clostridiales	Eubacterium eligens
S06_T3.bin003	MAG425	170	2290112	58.66	92.94	4.35	o_Clostridiales	Faecalibacterium prausnitzii
S06_T3.bin004	MAG249	105	3315026	46.95	99.52	2.42	f_Lachnospiraceae	unnamed Lachnospiraceae bacterium 3_1_57FAA_CT1
S06_T3.bin006	MAG269	35	3103733	43.32	97.58	4.59	f_Lachnospiraceae	Roseburia intestinalis
S06_T3.bin007	MAG071	40	4280678	46.31	96.67	0.19	o_Bacteroidales	Bacteroides uniformis
S06_T3.bin008	MAG273	109	3244981	41.61	93.72	3.14	f_Lachnospiraceae	Roseburia inulinivorans
S06_T3.bin010	MAG073	56	3693528	46.14	94.16	4.46	o_Bacteroidales	Bacteroides stercoris
S06_T3.bin011	MAG318	289	2359886	37.66	92.01	3.58	o_Clostridiales	butyrate-producing bacterium
S06_T3.bin013	MAG064	93	5430557	41.47	95.49	4.51	o_Bacteroidales	Bacteroides dorei/vulgatus
S06_T4.bin002	MAG136	27	2078473	54.49	96.31	1.44	p_Bacteroidetes	Alistipes putredinis
S06_T4.bin003	MAG249	87	3290189	46.96	99.19	2.42	f_Lachnospiraceae	unnamed Lachnospiraceae bacterium 3_1_57FAA_CT1
S06_T4.bin004	MAG228	293	3028919	48.29	97.68	2.22	o_Clostridiales	unnamed Ruminococcus sp. 5_1_39BFAA
S06_T4.bin006	MAG071	34	3885963	46.44	90.07	0.09	o_Bacteroidales	Bacteroides uniformis
S06_T4.bin007	MAG232	282	2263379	49.7	93.2	2.37	o_Clostridiales	Clostridium symbiosum
S06_T4.bin008	MAG434	51	2680343	59.53	93.2	0	o_Clostridiales	Subdoligranulum variabile
S06_T4.bin010	MAG208	120	3287459	44.13	99.37	1.58	o_Clostridiales	Clostridium bolteae
S06_T4.bin012	MAG240	22	2696893	41.38	99.33	0	o_Clostridiales	unnamed Clostridium sp. L2-50
S06_T4.bin013	MAG395	20	1939353	44.4	97.99	0.34	o_Clostridiales	-
S06_T4.bin015	MAG294	33	2674901	37.49	97.99	0	o_Clostridiales	Eubacterium eligens
S06_T4.bin016	MAG267	41	2684294	41.31	96.14	0	f_Lachnospiraceae	Eubacterium rectale
S07_Co.bin001	MAG390	155	2189236	46.01	95.53	0	o_Clostridiales	-
S07_Co.bin002	MAG190	295	3013056	30.2	97.75	2.25	k_Bacteria	Fusobacterium varium
S07_Co.bin003	MAG262	15	2310144	45.22	98.43	0.72	f_Lachnospiraceae	Roseburia intestinalis
S07_Co.bin004	MAG292	102	2746890	32.19	97.32	0.15	o_Clostridiales	Eubacterium eligens
S07_Co.bin005	MAG295	24	2545300	35.93	95.97	0.02	o_Clostridiales	Eubacterium eligens
S07_Co.bin006	MAG485	114	2340476	62.03	95.21	1.34	o_Clostridiales	Oscillibacter valericigenes
S07_Co.bin007	MAG373	37	2447520	38.14	96.64	0.67	o_Clostridiales	-
S07_Co.bin008	MAG048	48	3084363	43.41	98.11	0	o_Bacteroidales	-
S07_Co.bin010	MAG064	280	3697057	42.05	94.1	0.38	o_Bacteroidales	Bacteroides dorei/vulgatus
S07_Co.bin013	MAG483	148	2408706	57.59	96.98	1.34	o_Clostridiales	Oscillibacter valericigenes
S07_Co.bin014	MAG071	48	4237408	46.51	97.04	0	o_Bacteroidales	Bacteroides uniformis
S07_Co.bin015	MAG207	51	2780040	47.23	97.21	0.32	o_Clostridiales	Clostridium bolteae
S07_Co.bin016	MAG030	72	3945190	43.42	98.12	0	k_Bacteria	Odoribacter splanchnicus
S07_Co.bin017	MAG258	20	1997057	37.96	98.66	0	o_Clostridiales	-
S07_Co.bin018	MAG425	120	2201634	58.75	96.21	0.14	o_Clostridiales	Faecalibacterium prausnitzii
S07_Co.bin019	MAG237	37	2034321	47.59	94.63	0	o_Clostridiales	-
S07_Co.bin020	MAG505	114	2412145	55.13	97.99	1.14	o_Clostridiales	-
S07_Co.bin022	MAG299	300	3109661	42.27	90.8	3.34	o_Clostridiales	Eubacterium eligens
S07_Co.bin023	MAG091	33	3753810	48.4	94.77	0.19	o_Bacteroidales	Paraprevotella xylaniphila
S07_Co.bin024	MAG496	43	2152221	55.32	100	1.01	o_Clostridiales	Oscillibacter valericigenes
S07_Co.bin025	MAG308	278	2796726	40.46	97.06	4.58	f_Lachnospiraceae	[Ruminococcus] torques
S07_Co.bin026	MAG462	76	2380186	61.15	96.04	1.68	o_Clostridiales	unnamed Ruminococcaceae bacterium D16
S07_Co.bin027	MAG146	33	2862639	59.1	97.93	0.51	p_Bacteroidetes	unnamed Alistipes sp. HGB5
S07_Co.bin029	MAG047	39	2343854	50.25	91.13	0	o_Bacteroidales	-
S07_Co.bin030	MAG062	281	4583427	42.36	98.56	4.86	k_Bacteria	Bacteroides dorei/vulgatus
S07_Co.bin031	MAG289	114	5740756	48.91	94.89	0.32	o_Clostridiales	Clostridium saccharolyticum
S07_Co.bin032	MAG224	186	2858673	48.78	96.52	0.18	o_Clostridiales	unnamed butyrate-producing bacterium SS3/4
S07_Co.bin034	MAG267	69	2842275	41.29	99.52	0	f_Lachnospiraceae	Eubacterium rectale
S07_Co.bin036	MAG145	46	3134990	58.94	98.94	0.29	p_Bacteroidetes	unnamed Alistipes sp. HGB5
S07_Co.bin037	MAG073	521	3011646	46.16	90.83	1.77	o_Bacteroidales	Bacteroides stercoris
S07_Co.bin039	MAG158	35	3339754	40.32	100	3.77	k_Bacteria	Eubacterium dolichum
S07_Co.bin041	MAG253	59	3116791	49.26	97.99	1.69	f_Lachnospiraceae	Roseburia hominis
S07_Co.bin042	MAG127	363	2632755	63.87	96.01	0.89	p_Actinobacteria	Eggerthella lenta
S07_Co.bin043	MAG078	114	5705050	42.51	97.68	1.4	g_Bacteroides	Bacteroides thetaiotaomicron
S07_Co.bin044	MAG326	114	2533585	34.13	98.71	0	o_Clostridiales	Eubacterium ventriosum
S07_Co.bin045	MAG302	61	2549522	41.72	98.25	0.58	f_Lachnospiraceae	[Ruminococcus] torques
S07_Co.bin046	MAG086	61	5017953	41.8	98.22	0	o_Bacteroidales	Bacteroides fragilis
S07_Co.bin047	MAG477	247	2572585	57.56	92.22	4.27	o_Clostridiales	Pseudoflavonifractor capillosus
S07_Co.bin048	MAG123	96	2083500	59.89	95.62	0.07	p_Actinobacteria	Collinsella aerofaciens
S07_Co.bin050	MAG136	177	1803794	55.2	90.71	0.48	p_Bacteroidetes	Alistipes putredinis
S07_Co.bin051	MAG232	259	2423846	49.38	96.02	2.16	o_Clostridiales	Clostridium symbiosum
S07_Co.bin053	MAG213	334	5668121	49.75	96.12	0.05	o_Clostridiales	Clostridium bolteae
S07_Co.bin054	MAG427	138	2296636	57.56	95.88	0.88	o_Clostridiales	Faecalibacterium prausnitzii
S07_Co.bin055	MAG247	38	2721164	46.44	97.78	0	o_Clostridiales	unnamed butyrate-producing bacterium SS3/4
S07_Co.bin056	MAG061	76	3393597	44.39	95.29	0.37	o_Bacteroidales	Bacteroides plebeius
S07_Co.bin057	MAG272	92	3473351	41.62	99.03	0.6	f_Lachnospiraceae	Roseburia intestinalis
S07_Co.bin058	MAG457	377	3011360	62.87	92.18	1.14	o_Clostridiales	Pseudoflavonifractor capillosus
S07_Co.bin059	MAG313	303	3538281	38.18	92.58	2.93	o_Clostridiales	Blautia hansenii
S07_Co.bin060	MAG431	68	2437357	58.51	97.23	2.89	o_Clostridiales	Faecalibacterium prausnitzii
S07_Co.bin062	MAG443	42	1969285	59.04	97.99	0	o_Clostridiales	Pseudoflavonifractor capillosus
S07_Co.bin064	MAG038	60	4606982	45.03	99.42	0.15	o_Bacteroidales	Parabacteroides distasonis
S07_Co.bin066	MAG141	305	2250937	60.99	92.93	2.08	p_Bacteroidetes	Alistipes shahii
S07_Co.bin067	MAG318	141	2665386	37.13	99.33	4.03	o_Clostridiales	butyrate-producing bacterium
S07_Co.bin068	MAG460	91	2844542	59.91	96.62	0.84	o_Clostridiales	Pseudoflavonifractor capillosus
S07_Co.bin069	MAG252	190	3053018	58.9	94.78	0	o_Clostridiales	-
S07_Co.bin070	MAG336	311	2308516	42.39	93.12	2.86	f_Lachnospiraceae	Dorea longicatena
S07_Co.bin072	MAG130	83	2007907	50.81	97.85	2.15	k_Bacteria	-
S07_Co.bin073	MAG266	56	2884220	39.95	99.03	1.82	f_Lachnospiraceae	Roseburia intestinalis
S07_T0.bin001	MAG299	193	2659786	42	94.16	0	o_Clostridiales	Eubacterium eligens
S07_T0.bin002	MAG091	37	3935824	48.33	98.14	0.19	o_Bacteroidales	Paraprevotella xylaniphila
S07_T0.bin003	MAG136	53	2049355	55.06	97.76	2.4	p_Bacteroidetes	Alistipes putredinis
S07_T0.bin004	MAG141	246	2584227	60.56	94.8	1.2	p_Bacteroidetes	Alistipes shahii
S07_T0.bin005	MAG273	143	3652844	41.05	96.38	0.48	f_Lachnospiraceae	Roseburia inulinivorans
S07_T0.bin008	MAG267	28	2183118	42.04	92.75	0	f_Lachnospiraceae	Eubacterium rectale
S07_T0.bin009	MAG038	399	3931262	45.76	93.06	0.58	o_Bacteroidales	Parabacteroides distasonis
S07_T0.bin010	MAG071	53	4184276	46.61	95.92	0.28	o_Bacteroidales	Bacteroides uniformis
S07_T0.bin011	MAG130	68	1857316	51.38	96.77	0	k_Bacteria	-
S07_T1.bin001	MAG237	30	1939188	47.86	93.96	0	o_Clostridiales	-
S07_T1.bin002	MAG158	33	3372067	40.32	100	3.77	k_Bacteria	Eubacterium dolichum
S07_T1.bin004	MAG019	88	4446774	50.84	99.97	0.11	f_Enterobacteriaceae	Escherichia coli
S07_T1.bin006	MAG247	87	2903312	46.37	99.37	1.27	o_Clostridiales	Clostridium bolteae
S07_T1.bin007	MAG141	149	2479050	60.75	95.82	0.6	p_Bacteroidetes	Alistipes shahii
S07_T1.bin009	MAG302	58	2592542	41.79	98.83	0	f_Lachnospiraceae	[Ruminococcus] torques
S07_T1.bin010	MAG496	273	2596412	54.65	94.17	3.15	o_Clostridiales	Oscillibacter valericigenes
S07_T1.bin011	MAG030	191	3911240	43.52	99.46	1.08	k_Bacteria	Odoribacter splanchnicus
S07_T1.bin012	MAG071	89	4332558	46.49	97.82	0.28	o_Bacteroidales	Bacteroides uniformis
S07_T1.bin014	MAG190	329	2827930	29.69	97.75	1.12	k_Bacteria	Fusobacterium varium
S07_T1.bin015	MAG146	28	2794278	59.09	93.36	0.48	p_Bacteroidetes	unnamed Alistipes sp. HGB5
S07_T1.bin016	MAG038	63	4631105	45.07	99.42	0.13	o_Bacteroidales	Parabacteroides distasonis
S07_T1.bin020	MAG145	43	3186278	58.89	98.78	1.92	p_Bacteroidetes	unnamed Alistipes sp. HGB5
S07_T1.bin021	MAG289	410	5724451	48.84	94.19	1.58	o_Clostridiales	Clostridium saccharolyticum
S07_T1.bin022	MAG443	41	2238587	58.14	98.66	0	o_Clostridiales	Pseudoflavonifractor capillosus
S07_T2.bin002	MAG146	25	2916001	58.96	98.8	0.51	p_Bacteroidetes	unnamed Alistipes sp. HGB5
S07_T2.bin003	MAG038	81	4462817	45.36	98.85	0.13	o_Bacteroidales	Parabacteroides distasonis
S07_T2.bin004	MAG253	199	2793439	50.05	97.05	1.96	f_Lachnospiraceae	Roseburia hominis
S07_T2.bin007	MAG130	56	1829156	51.6	96.77	0	k_Bacteria	-
S07_T2.bin012	MAG048	294	2776710	43.83	94.59	0.19	o_Bacteroidales	-
S07_T2.bin014	MAG213	271	5287048	50.09	95.58	0.2	o_Clostridiales	Clostridium bolteae
S07_T2.bin015	MAG141	168	2553593	60.65	95.85	2.88	p_Bacteroidetes	Alistipes shahii
S07_T3.bin001	MAG114	159	2289075	48.9	98.06	2.22	p_Proteobacteria	Parasutterella excrementihominis
S07_T3.bin002	MAG443	172	1980274	59.15	94.74	2.73	o_Clostridiales	Pseudoflavonifractor capillosus
S07_T3.bin004	MAG141	141	2645444	60.49	97.36	0.16	p_Bacteroidetes	Alistipes shahii
S07_T3.bin005	MAG208	226	3218682	44.13	97.94	0.63	o_Clostridiales	Clostridium bolteae
S07_T3.bin007	MAG272	94	3511896	41.65	99.03	0.6	f_Lachnospiraceae	Roseburia intestinalis
S07_T3.bin008	MAG326	313	3230265	34.04	98.15	1.34	o_Clostridiales	Eubacterium ventriosum
S07_T3.bin011	MAG237	139	1827007	48.22	93.36	1.68	o_Clostridiales	-
S07_T3.bin014	MAG127	366	2560192	63.92	94.76	4.3	p_Actinobacteria	Eggerthella lenta
S07_T3.bin015	MAG364	208	2229918	43.19	94.29	3.39	o_Selenomonadales	Phascolarctobacterium succinatutens
S07_T3.bin016	MAG373	123	2483503	38.18	97.99	1.23	o_Clostridiales	-
S07_T3.bin017	MAG483	107	2308605	57.69	97.99	1.85	o_Clostridiales	Oscillibacter valericigenes
S07_T3.bin018	MAG253	86	3101086	49.41	97.49	2.17	f_Lachnospiraceae	Roseburia hominis
S07_T3.bin019	MAG262	16	2366068	45.18	98.43	0.72	f_Lachnospiraceae	Roseburia intestinalis
S07_T3.bin020	MAG267	38	2306053	41.94	93.72	0	f_Lachnospiraceae	Eubacterium rectale
S07_T3.bin022	MAG071	47	4159611	46.6	95.18	0	o_Bacteroidales	Bacteroides uniformis
S07_T3.bin025	MAG130	45	1849207	51.23	97.85	0	k_Bacteria	-
S07_T3.bin026	MAG091	41	3849008	48.44	97.92	0.19	o_Bacteroidales	Paraprevotella xylaniphila
S07_T4.bin001	MAG224	226	2730347	49.04	95.48	2.27	o_Clostridiales	unnamed butyrate-producing bacterium SS3/4
S07_T4.bin002	MAG091	46	3763603	48.43	97.16	0.19	o_Bacteroidales	Paraprevotella xylaniphila
S07_T4.bin004	MAG267	130	2539271	41.88	97.89	0.64	f_Lachnospiraceae	Eubacterium rectale
S07_T4.bin005	MAG062	120	3625783	42.12	95.43	1.34	o_Bacteroidales	Bacteroides dorei/vulgatus
S07_T4.bin010	MAG431	60	2275756	59.53	97.07	0.34	o_Clostridiales	Faecalibacterium prausnitzii
S07_T4.bin011	MAG262	13	2342219	45.18	98.43	0.72	f_Lachnospiraceae	Roseburia intestinalis
S07_T4.bin014	MAG258	33	2091313	37.83	98.66	0	o_Clostridiales	-
S08_Co.bin001	MAG136	24	2065937	54.93	97.04	0.96	p_Bacteroidetes	Alistipes putredinis
S08_Co.bin002	MAG215	215	5219107	50.81	93.85	0.63	o_Clostridiales	unnamed Clostridiales bacterium 1_7_47FAA
S08_Co.bin004	MAG269	60	3064431	43.21	99.21	1.21	f_Lachnospiraceae	Roseburia intestinalis
S08_Co.bin005	MAG252	62	3458737	57.74	96.6	0	o_Clostridiales	-
S08_Co.bin006	MAG314	129	3701345	40.88	98.73	0	o_Clostridiales	unnamed Ruminococcus sp. 5_1_39BFAA
S08_Co.bin010	MAG464	120	2524769	61.91	96.8	0	o_Clostridiales	unnamed Ruminococcaceae bacterium D16
S08_Co.bin011	MAG064	270	3626851	42.25	94.79	0.74	o_Bacteroidales	Bacteroides dorei/vulgatus
S08_Co.bin012	MAG305	37	2686229	41.86	99.37	0	o_Clostridiales	unclassified Lachnospiraceae
S08_Co.bin013	MAG150	209	2483708	55.43	93.72	1.2	p_Bacteroidetes	-
S08_Co.bin015	MAG342	48	3294390	51.83	97.28	1.36	k_Bacteria	Akkermansia muciniphila
S08_Co.bin016	MAG213	389	5418766	49.76	90.65	1.48	o_Clostridiales	Clostridium bolteae
S08_Co.bin017	MAG422	31	2140577	59.31	95.07	0	o_Clostridiales	Faecalibacterium prausnitzii
S08_Co.bin018	MAG145	34	3077024	58.91	98.81	0	p_Bacteroidetes	unnamed Alistipes sp. HGB5
S08_Co.bin019	MAG033	109	2110858	39.93	94.96	1.55	o_Clostridiales	-
S08_Co.bin020	MAG026	222	4238487	42.27	93.55	3.05	k_Bacteria	Odoribacter splanchnicus
S08_Co.bin021	MAG228	51	2768359	48.45	95.78	1.27	o_Clostridiales	unnamed Ruminococcus sp. 5_1_39BFAA
S08_Co.bin023	MAG462	39	2208957	61.35	98.66	0.02	o_Clostridiales	unnamed Ruminococcaceae bacterium D16
S08_Co.bin024	MAG485	166	2160612	62.36	95.97	1.4	o_Clostridiales	Oscillibacter valericigenes
S08_Co.bin025	MAG338	169	3685702	40.85	96.04	1.6	o_Clostridiales	unnamed butyrate-producing bacterium SS3/4
S08_Co.bin026	MAG173	56	2402638	31.46	100	0.63	p_Firmicutes	-
S08_Co.bin030	MAG308	62	2695410	40.65	95.61	1.17	f_Lachnospiraceae	[Ruminococcus] torques
S08_Co.bin031	MAG034	471	3665690	43.96	90.25	0.49	o_Bacteroidales	Bacteroides fragilis
S08_Co.bin032	MAG249	73	3413146	46.66	99.52	1.93	f_Lachnospiraceae	unnamed Lachnospiraceae bacterium 3_1_57FAA_CT1
S08_Co.bin033	MAG214	156	5480047	49.96	95.04	0.16	o_Clostridiales	unnamed Clostridiales bacterium 1_7_47FAA
S08_Co.bin035	MAG005	81	2262986	57.4	93.12	0	p_Proteobacteria	-
S08_Co.bin036	MAG063	95	5369930	42.86	96.76	1.24	o_Bacteroidales	Bacteroides dorei/vulgatus
S08_Co.bin037	MAG271	70	3384742	42.76	98.07	0.36	f_Lachnospiraceae	Roseburia intestinalis
S08_Co.bin038	MAG146	36	2914877	58.92	98.37	0.48	p_Bacteroidetes	unnamed Alistipes sp. HGB5
S08_Co.bin039	MAG044	85	6576212	42.86	98.97	0.77	o_Bacteroidales	Parabacteroides merdae
S08_Co.bin040	MAG358	144	2606287	55.21	90.48	0.17	o_Clostridiales	Anaerotruncus colihominis
S08_Co.bin042	MAG184	86	2100527	33.52	91.95	1.34	o_Clostridiales	-
S08_Co.bin043	MAG318	229	2424512	37.31	90.27	2.24	o_Clostridiales	butyrate-producing bacterium
S08_Co.bin044	MAG328	241	2388749	43.81	92.94	0.97	f_Lachnospiraceae	[Ruminococcus] gnavus
S08_Co.bin047	MAG299	39	2708544	41.95	97.34	0	o_Clostridiales	Eubacterium eligens
S08_Co.bin048	MAG169	176	1745589	41.16	95.09	1.57	g_Streptococcus	unnamed Streptococcus sp. oral taxon 071
S08_Co.bin049	MAG071	39	4214623	46.46	98.51	0	o_Bacteroidales	Bacteroides uniformis
S08_Co.bin051	MAG209	282	3172208	43.26	95.07	1.9	o_Clostridiales	Clostridium bolteae
S08_Co.bin053	MAG224	102	2701238	49.18	98.58	0.32	o_Clostridiales	unnamed butyrate-producing bacterium SS3/4
S08_Co.bin054	MAG404	42	2234886	54.26	100	0	o_Selenomonadales	Megasphaera elsdenii
S08_Co.bin056	MAG091	38	3849995	48.46	99.26	0.19	o_Bacteroidales	Paraprevotella xylaniphila
S08_Co.bin058	MAG130	57	1868696	51.16	97.85	0	k_Bacteria	-
S08_Co.bin059	MAG203	91	2907583	29.08	99.06	0	k_Bacteria	Clostridium spiroforme
S08_Co.bin060	MAG449	16	1890498	62.21	90.94	0	o_Clostridiales	unnamed Ruminococcaceae bacterium D16
S08_Co.bin061	MAG003	28	2213399	49.88	98.8	0	o_Selenomonadales	Acidaminococcus intestini
S08_Co.bin063	MAG159	102	3826701	44.15	98.11	0	k_Bacteria	unnamed Clostridium sp. HGF2
S08_Co.bin064	MAG237	34	1997484	48.02	95.3	0	o_Clostridiales	-
S08_Co.bin065	MAG294	43	2744357	37.44	97.97	0.67	o_Clostridiales	Eubacterium eligens
S08_Co.bin066	MAG306	64	2700650	40.11	99.37	0.32	o_Clostridiales	unnamed Lachnospiraceae bacterium 2_1_46FAA
S08_Co.bin067	MAG352	52	4181487	59.85	98.22	0.59	c_Deltaproteobacteria	Bilophila wadsworthia
S08_Co.bin068	MAG406	57	2643222	49.5	98.8	0.2	o_Selenomonadales	Megasphaera elsdenii
S08_T1.bin002	MAG457	307	3083501	62.59	96.43	1.98	o_Clostridiales	Pseudoflavonifractor capillosus
S08_T1.bin003	MAG213	144	5663058	49.56	97.14	0.56	o_Clostridiales	Clostridium bolteae
S08_T1.bin004	MAG306	205	3381325	39.49	97.1	4.75	o_Clostridiales	unnamed Lachnospiraceae bacterium 2_1_46FAA
S08_T1.bin006	MAG252	52	3460807	57.62	97.96	0	o_Clostridiales	-
S08_T1.bin008	MAG079	230	6170358	42.78	96.73	3.74	g_Bacteroides	Bacteroides thetaiotaomicron
S08_T1.bin010	MAG146	25	2979321	58.76	98.8	0.48	p_Bacteroidetes	unnamed Alistipes sp. HGB5
S08_T1.bin011	MAG383	31	2015173	38.35	97.99	0	o_Clostridiales	-
S08_T1.bin012	MAG130	56	1859601	51.29	97.85	0	k_Bacteria	-
S08_T1.bin013	MAG342	56	3129177	51.9	96.94	0.68	k_Bacteria	Akkermansia muciniphila
S08_T1.bin014	MAG136	29	2222521	54.43	99.52	1.44	p_Bacteroidetes	Alistipes putredinis
S08_T1.bin016	MAG485	153	2593103	61.76	96.31	0.69	o_Clostridiales	Oscillibacter valericigenes
S08_T1.bin017	MAG064	346	3462465	41.95	90.01	0.45	o_Bacteroidales	Bacteroides dorei/vulgatus
S08_T1.bin018	MAG071	55	4345270	46.35	98.14	0	o_Bacteroidales	Bacteroides uniformis
S08_T1.bin019	MAG169	150	1666618	41.22	92.67	1.13	g_Streptococcus	unnamed Streptococcus sp. oral taxon 071
S08_T1.bin021	MAG364	64	2369021	43.61	99.98	1.5	o_Selenomonadales	Phascolarctobacterium succinatutens
S08_T1.bin022	MAG019	321	4349040	50.98	94.11	0.59	f_Enterobacteriaceae	Escherichia coli
S08_T1.bin023	MAG044	106	6462641	42.89	97.92	0.96	o_Bacteroidales	Parabacteroides merdae
S08_T2.bin001	MAG136	24	2092253	54.72	97.04	0.96	p_Bacteroidetes	Alistipes putredinis
S08_T2.bin003	MAG214	56	5560195	49.86	96.86	0.63	o_Clostridiales	unnamed Clostridiales bacterium 1_7_47FAA
S08_T2.bin004	MAG457	268	2687265	63.45	93.29	1.14	o_Clostridiales	Pseudoflavonifractor capillosus
S08_T2.bin006	MAG213	86	5343201	49.83	96.88	0	o_Clostridiales	Clostridium bolteae
S08_T2.bin008	MAG034	359	4015781	43.75	92.59	1.35	o_Bacteroidales	Bacteroides fragilis
S08_T2.bin009	MAG064	299	3652766	42.35	92.94	1.25	o_Bacteroidales	Bacteroides dorei/vulgatus
S08_T2.bin011	MAG364	135	2215067	43.9	95.57	2.69	o_Selenomonadales	Phascolarctobacterium succinatutens
S08_T2.bin013	MAG146	23	2971230	58.79	98.8	0.48	p_Bacteroidetes	unnamed Alistipes sp. HGB5
S08_T2.bin015	MAG462	78	2379532	61.2	97.99	0	o_Clostridiales	unnamed Ruminococcaceae bacterium D16
S08_T2.bin017	MAG308	208	2441278	41.17	92.01	2.05	f_Lachnospiraceae	[Ruminococcus] torques
S08_T3.bin001	MAG237	145	1850674	48.34	92.95	0	o_Clostridiales	-
S08_T3.bin002	MAG464	144	2216218	62.59	92.05	1.01	o_Clostridiales	unnamed Ruminococcaceae bacterium D16
S08_T3.bin003	MAG213	491	5308573	49.83	92.08	3.3	o_Clostridiales	Clostridium bolteae
S08_T3.bin004	MAG406	63	2516468	49.7	95.81	0	o_Selenomonadales	Megasphaera elsdenii
S08_T3.bin005	MAG064	246	4420631	42.12	93.04	4.26	o_Bacteroidales	Bacteroides dorei/vulgatus
S08_T3.bin006	MAG003	28	2192372	49.97	98.8	0	o_Selenomonadales	Acidaminococcus intestini
S08_T3.bin009	MAG462	44	2290469	61.15	97.99	2.68	o_Clostridiales	unnamed Ruminococcaceae bacterium D16
S08_T3.bin010	MAG422	31	2061167	59.49	92.35	0	o_Clostridiales	Faecalibacterium prausnitzii
S08_T3.bin011	MAG404	43	2233521	54.26	100	0	o_Selenomonadales	Megasphaera elsdenii
S08_T3.bin012	MAG146	31	2907005	58.91	97.9	0.96	p_Bacteroidetes	unnamed Alistipes sp. HGB5
S08_T3.bin013	MAG145	30	3033072	58.99	98.74	0	p_Bacteroidetes	unnamed Alistipes sp. HGB5
S08_T3.bin014	MAG352	46	4292653	59.74	100	0	c_Deltaproteobacteria	Bilophila wadsworthia
S08_T3.bin015	MAG271	83	3422080	42.81	97.58	1.04	f_Lachnospiraceae	Roseburia intestinalis
S08_T3.bin016	MAG314	183	4066431	41.06	99.37	1.74	o_Clostridiales	unnamed Ruminococcus sp. 5_1_39BFAA
S08_T3.bin017	MAG033	111	2047668	39.66	94.32	1.42	o_Clostridiales	-
S08_T3.bin018	MAG457	327	2567927	63.67	92.46	0.69	o_Clostridiales	Pseudoflavonifractor capillosus
S08_T3.bin019	MAG252	250	3172401	58.49	92.46	0.34	o_Clostridiales	-
S08_T3.bin021	MAG209	220	3247100	43.41	95.25	0.76	o_Clostridiales	Clostridium bolteae
S08_T3.bin022	MAG026	347	4211297	42.49	96.56	1.08	k_Bacteria	-
S08_T3.bin023	MAG136	32	2369481	54.35	99.52	1.44	p_Bacteroidetes	Alistipes putredinis
S08_T4.bin002	MAG224	121	2739209	49.17	97.63	1.5	o_Clostridiales	unnamed butyrate-producing bacterium SS3/4
S08_T4.bin003	MAG071	34	4281996	46.37	96.28	0	o_Bacteroidales	Bacteroides uniformis
S08_T4.bin006	MAG091	34	3858634	48.38	99.26	0.19	o_Bacteroidales	Paraprevotella xylaniphila
S08_T4.bin007	MAG271	62	3364664	42.79	98.07	0.36	f_Lachnospiraceae	Roseburia intestinalis
S08_T4.bin009	MAG306	59	2537746	40.42	91.14	0	o_Clostridiales	unnamed Lachnospiraceae bacterium 2_1_46FAA
S08_T4.bin010	MAG269	46	2991555	43.29	99.21	1.21	f_Lachnospiraceae	Roseburia intestinalis
S08_T4.bin013	MAG352	57	4333942	59.69	100	0	c_Deltaproteobacteria	Bilophila wadsworthia
S08_T4.bin014	MAG003	69	2079832	50.27	97.31	0	o_Selenomonadales	Acidaminococcus intestini
S08_T4.bin016	MAG146	116	2814648	59.37	95.41	2.74	p_Bacteroidetes	unnamed Alistipes sp. HGB5
S08_T4.bin020	MAG249	70	3477159	46.64	97.58	1.93	f_Lachnospiraceae	unnamed Lachnospiraceae bacterium 3_1_57FAA_CT1
S08_T4.bin021	MAG108	23	2072687	49.58	96.89	0.93	p_Proteobacteria	Sutterella wadsworthensis
S08_T4.bin022	MAG228	117	2808810	48.45	96.69	2.37	o_Clostridiales	unnamed Ruminococcus sp. 5_1_39BFAA
S08_T4.bin023	MAG457	280	3186025	62.43	94.14	2.15	o_Clostridiales	Pseudoflavonifractor capillosus
S08_T4.bin024	MAG328	155	2783427	43.49	98.83	0.73	f_Lachnospiraceae	[Ruminococcus] gnavus
S08_T4.bin026	MAG294	43	2764176	37.4	97.97	0.67	o_Clostridiales	Eubacterium eligens
S08_T4.bin028	MAG203	364	3300074	29.53	96.86	0.94	k_Bacteria	Clostridium spiroforme
S09_Co.bin001	MAG190	136	3476597	30.18	100	4.49	k_Bacteria	Fusobacterium varium
S09_Co.bin002	MAG064	78	4903802	41.83	98.27	0.75	o_Bacteroidales	Bacteroides dorei/vulgatus
S09_Co.bin003	MAG376	110	2256308	41.8	98.66	1.51	o_Clostridiales	Ruminococcus bromii
S09_Co.bin004	MAG505	181	2163707	55.47	93.72	1.12	o_Clostridiales	-
S09_Co.bin005	MAG214	87	5908943	49.87	94.32	1.42	o_Clostridiales	unnamed Clostridiales bacterium 1_7_47FAA
S09_Co.bin007	MAG485	31	3212213	59.93	98.66	0	o_Clostridiales	Oscillibacter valericigenes
S09_Co.bin008	MAG228	111	2838308	48.36	98.26	0.63	o_Clostridiales	unnamed Ruminococcus sp. 5_1_39BFAA
S09_Co.bin009	MAG306	61	2557984	40.22	98.1	0.97	o_Clostridiales	unnamed Lachnospiraceae bacterium 2_1_46FAA
S09_Co.bin010	MAG208	51	3167585	44.04	91.85	0.63	o_Clostridiales	Clostridium bolteae
S09_Co.bin011	MAG302	132	3167538	41.97	99.42	0.97	f_Lachnospiraceae	[Ruminococcus] torques
S09_Co.bin014	MAG073	102	3396410	46.44	94.8	0	o_Bacteroidales	Bacteroides stercoris
S09_Co.bin015	MAG253	53	3047482	49.46	98.96	0.24	f_Lachnospiraceae	Roseburia hominis
S09_Co.bin016	MAG252	47	3262627	58.24	97.96	0	o_Clostridiales	-
S09_Co.bin018	MAG312	179	3327177	45.28	96	2.55	o_Clostridiales	unnamed Ruminococcus sp. 5_1_39BFAA
S09_Co.bin019	MAG210	225	5901163	55.99	94.87	2.22	o_Clostridiales	Clostridium bolteae
S09_Co.bin020	MAG373	243	2139079	38.34	96.12	1.9	o_Clostridiales	-
S09_Co.bin021	MAG336	261	2654728	41.52	93.72	2.63	f_Lachnospiraceae	Dorea longicatena
S09_Co.bin022	MAG220	215	4476879	47.96	93.08	0.63	o_Clostridiales	Clostridium symbiosum
S09_Co.bin023	MAG456	170	2809800	63.17	93.96	0.84	o_Clostridiales	Pseudoflavonifractor capillosus
S09_Co.bin024	MAG496	194	1964902	55.6	93.6	1.68	o_Clostridiales	Pseudoflavonifractor capillosus
S09_Co.bin025	MAG035	36	4556131	43.63	94.37	0.42	o_Bacteroidales	Bacteroides fragilis
S09_Co.bin026	MAG042	60	6249202	44.67	98.95	0.38	o_Bacteroidales	Parabacteroides merdae
S09_Co.bin027	MAG065	88	6918406	42.71	98.95	1	o_Bacteroidales	Bacteroides intestinalis
S09_Co.bin028	MAG328	80	2956160	43.16	98.83	0.19	f_Lachnospiraceae	[Ruminococcus] gnavus
S09_Co.bin029	MAG462	45	2244125	61.29	97.32	0.13	o_Clostridiales	unnamed Ruminococcaceae bacterium D16
S09_Co.bin030	MAG079	215	6829788	42.78	96.55	1.91	g_Bacteroides	Bacteroides thetaiotaomicron
S09_Co.bin031	MAG041	61	4017073	45.32	99.34	0.38	o_Bacteroidales	Parabacteroides merdae
S09_Co.bin032	MAG213	67	5749827	49.63	91.86	1.09	o_Clostridiales	Clostridium bolteae
S09_Co.bin034	MAG269	46	2976031	43.56	99.21	1.76	f_Lachnospiraceae	Roseburia intestinalis
S09_Co.bin035	MAG457	54	2823651	62.82	95.3	0.67	o_Clostridiales	Pseudoflavonifractor capillosus
S09_Co.bin036	MAG038	80	4785591	45.13	99.04	0.32	o_Bacteroidales	Parabacteroides distasonis
S09_Co.bin037	MAG352	27	4041254	59.73	100	0	c_Deltaproteobacteria	Bilophila wadsworthia
S09_Co.bin038	MAG224	45	2657740	49.15	96.84	0	o_Clostridiales	unnamed butyrate-producing bacterium SS3/4
S09_Co.bin039	MAG290	164	6702770	49.4	93.47	2.06	o_Clostridiales	Clostridium saccharolyticum
S09_Co.bin040	MAG207	70	3061642	46.93	99.37	0.1	o_Clostridiales	Clostridium bolteae
S09_Co.bin041	MAG232	24	2535504	49	96.84	0	o_Clostridiales	Clostridium symbiosum
S09_Co.bin042	MAG364	24	2263531	43.9	99.38	1.5	o_Selenomonadales	Phascolarctobacterium succinatutens
S09_Co.bin044	MAG273	155	3565214	41.24	98.36	0.72	f_Lachnospiraceae	Roseburia inulinivorans
S09_Co.bin045	MAG071	313	3286353	47.04	90.03	1.41	o_Bacteroidales	Bacteroides uniformis
S09_Co.bin046	MAG159	59	4024284	43.98	100	0	k_Bacteria	unnamed Clostridium sp. HGF2
S09_Co.bin047	MAG144	13	3072800	58.77	99.52	0	p_Bacteroidetes	unnamed Alistipes sp. HGB5
S09_T0.bin002	MAG071	79	4211985	46.62	97.36	1.86	o_Bacteroidales	Bacteroides uniformis
S09_T0.bin004	MAG253	60	3036668	49.47	97.03	0.74	f_Lachnospiraceae	Roseburia hominis
S09_T0.bin005	MAG228	83	2682484	48.64	95.15	0.65	o_Clostridiales	unnamed Ruminococcus sp. 5_1_39BFAA
S09_T0.bin006	MAG080	81	4499858	42.4	92.65	1.11	g_Bacteroides	Bacteroides finegoldii
S09_T0.bin007	MAG041	118	3868953	45.71	98.85	2.07	o_Bacteroidales	Parabacteroides merdae
S09_T0.bin008	MAG064	104	5004505	41.38	96.24	0.13	o_Bacteroidales	Bacteroides dorei/vulgatus
S09_T0.bin010	MAG224	89	2771179	48.97	98.73	0.32	o_Clostridiales	unnamed butyrate-producing bacterium SS3/4
S09_T0.bin011	MAG249	84	3257492	46.91	96.94	1.93	f_Lachnospiraceae	unnamed Lachnospiraceae bacterium 3_1_57FAA_CT1
S09_T0.bin012	MAG073	100	3483330	46.45	95.72	0.37	o_Bacteroidales	Bacteroides stercoris
S09_T1.bin001	MAG352	38	4072394	59.75	100	0	c_Deltaproteobacteria	Bilophila wadsworthia
S09_T1.bin003	MAG159	54	3894608	44.09	100	0	k_Bacteria	unnamed Clostridium sp. HGF2
S09_T1.bin005	MAG071	46	4178520	46.42	98.88	0.19	o_Bacteroidales	Bacteroides uniformis
S09_T1.bin008	MAG190	73	3123941	29.19	100	2.25	k_Bacteria	Fusobacterium varium
S09_T1.bin010	MAG038	50	4676809	45.19	98.85	0.19	o_Bacteroidales	Parabacteroides distasonis
S09_T1.bin011	MAG306	179	2599290	40.45	92.91	0.16	o_Clostridiales	unnamed Lachnospiraceae bacterium 2_1_46FAA
S09_T1.bin015	MAG019	600	4007672	51.06	90.81	2.64	f_Enterobacteriaceae	Escherichia coli
S09_T1.bin016	MAG041	62	4106897	45.32	99.34	0.38	o_Bacteroidales	Parabacteroides merdae
S09_T1.bin017	MAG462	45	2368277	61.14	92.45	0.67	o_Clostridiales	unnamed Ruminococcaceae bacterium D16
S09_T2.bin001	MAG328	108	2885091	43.34	97.08	0	f_Lachnospiraceae	[Ruminococcus] gnavus
S09_T2.bin002	MAG485	22	2797480	60.83	93.29	0	o_Clostridiales	Oscillibacter valericigenes
S09_T2.bin004	MAG213	52	5386678	49.78	92.08	0	o_Clostridiales	Clostridium bolteae
S09_T2.bin005	MAG352	456	3571118	60.41	97.57	0.07	c_Deltaproteobacteria	Bilophila wadsworthia
S09_T2.bin008	MAG064	84	4916950	41.69	98.5	1.88	o_Bacteroidales	Bacteroides dorei/vulgatus
S09_T2.bin009	MAG462	79	2393276	61.28	97.32	1.34	o_Clostridiales	unnamed Ruminococcaceae bacterium D16
S09_T2.bin012	MAG071	57	3988570	46.83	98.51	0	o_Bacteroidales	Bacteroides uniformis
S09_T2.bin013	MAG215	114	5304407	50.71	97.76	0.32	o_Clostridiales	unnamed Clostridiales bacterium 1_7_47FAA
S09_T2.bin014	MAG159	127	3637545	44.85	99.06	0	k_Bacteria	unnamed Clostridium sp. HGF2
S09_T2.bin016	MAG038	303	4316159	45.56	96.57	1.35	o_Bacteroidales	Parabacteroides distasonis
S09_T3.bin001	MAG064	136	4765717	41.3	93.39	1.35	o_Bacteroidales	Bacteroides dorei/vulgatus
S09_T3.bin003	MAG269	31	2709054	43.87	95.89	1.28	f_Lachnospiraceae	Roseburia intestinalis
S09_T3.bin004	MAG253	63	3070552	49.49	99.46	0.29	f_Lachnospiraceae	Roseburia hominis
S09_T3.bin009	MAG065	80	6923776	42.78	98.14	3.05	o_Bacteroidales	Bacteroides intestinalis
S09_T3.bin012	MAG457	182	3411397	61.93	96.64	1.68	o_Clostridiales	Pseudoflavonifractor capillosus
S09_T3.bin014	MAG038	73	4723863	45.18	98.46	0.58	o_Bacteroidales	Parabacteroides distasonis
S09_T3.bin015	MAG315	228	4493348	41.66	96.84	3.16	o_Clostridiales	unnamed Ruminococcus sp. 5_1_39BFAA
S09_T3.bin016	MAG364	61	2136737	44.37	94.89	1.5	o_Selenomonadales	Phascolarctobacterium succinatutens
S09_T4.bin001	MAG352	121	3866180	60.07	94.67	0	c_Deltaproteobacteria	Bilophila wadsworthia
S09_T4.bin002	MAG184	119	2070793	33.83	96.87	2.01	o_Clostridiales	-
S09_T4.bin003	MAG041	128	3791007	45.71	96.96	0.63	o_Bacteroidales	Parabacteroides merdae
S09_T4.bin005	MAG224	52	2666915	49.17	97.47	0	o_Clostridiales	unnamed butyrate-producing bacterium SS3/4
S09_T4.bin006	MAG073	99	3502425	46.34	95.2	0	o_Bacteroidales	Bacteroides stercoris
S09_T4.bin007	MAG376	40	1959782	40.88	99.33	1.01	o_Clostridiales	Ruminococcus bromii
S09_T4.bin008	MAG314	199	4174780	40.62	98.73	0.42	o_Clostridiales	unnamed Ruminococcus sp. 5_1_39BFAA
S09_T4.bin010	MAG318	292	2444710	37.44	95.69	3.92	o_Clostridiales	butyrate-producing bacterium
S09_T4.bin013	MAG449	16	1950097	62.17	90.94	0	o_Clostridiales	-
S09_T4.bin014	MAG035	112	4568546	43.98	96.13	4.58	o_Bacteroidales	Bacteroides fragilis
S09_T4.bin015	MAG064	67	4905596	41.54	99.25	0	o_Bacteroidales	Bacteroides dorei/vulgatus
S09_T4.bin016	MAG302	67	2420012	41.86	99.42	1.17	f_Lachnospiraceae	[Ruminococcus] torques
S09_T4.bin017	MAG038	50	4732714	45.17	98.46	0.19	o_Bacteroidales	Parabacteroides distasonis
S09_T4.bin018	MAG207	79	2878277	47.35	98.56	1.27	o_Clostridiales	Clostridium bolteae
S10_Co.bin001	MAG136	34	2116723	54.67	97.6	1.44	p_Bacteroidetes	Alistipes putredinis
S10_Co.bin002	MAG073	37	3328788	46.06	98.16	0.62	o_Bacteroidales	Bacteroides stercoris
S10_Co.bin003	MAG347	20	2943295	58.05	99.41	0.59	c_Deltaproteobacteria	Desulfovibrio desulfuricans
S10_Co.bin004	MAG267	100	2621285	42	96.5	0	f_Lachnospiraceae	Eubacterium rectale
S10_Co.bin005	MAG016	58	5032118	54.96	98.73	1.14	f_Enterobacteriaceae	Citrobacter youngae
S10_Co.bin008	MAG477	25	2048665	59.95	91.28	0.67	o_Clostridiales	Pseudoflavonifractor capillosus
S10_Co.bin010	MAG019	81	4903790	50.62	98.43	0.52	f_Enterobacteriaceae	Escherichia coli
S10_Co.bin011	MAG048	35	3196961	43.45	99.62	0	o_Bacteroidales	-
S10_Co.bin014	MAG289	375	6261010	48.74	95.23	4.17	o_Clostridiales	Clostridium saccharolyticum
S10_Co.bin015	MAG158	102	3301432	40.49	100	2.83	k_Bacteria	Eubacterium dolichum
S10_Co.bin016	MAG062	92	3456323	42.26	95.96	1.12	o_Bacteroidales	Bacteroides dorei/vulgatus
S10_Co.bin019	MAG139	34	2619801	62.17	99.2	0.02	p_Bacteroidetes	Alistipes shahii
S10_Co.bin020	MAG271	67	3204203	42.94	93.72	0.36	f_Lachnospiraceae	Roseburia intestinalis
S10_Co.bin021	MAG425	76	2013526	59.03	94.64	0	o_Clostridiales	Faecalibacterium prausnitzii
S10_Co.bin022	MAG315	400	3687078	41.28	95.89	3.06	o_Clostridiales	unnamed Ruminococcus sp. 5_1_39BFAA
S10_Co.bin023	MAG237	85	2352072	48.79	97.99	0.67	o_Clostridiales	-
S10_Co.bin024	MAG221	152	2897169	46.52	94.42	0	o_Clostridiales	Clostridium saccharolyticum
S10_Co.bin025	MAG213	196	5869730	49.64	97.67	3.22	o_Clostridiales	Clostridium bolteae
S10_Co.bin026	MAG041	244	3254782	46.17	92.86	0.71	o_Bacteroidales	Parabacteroides merdae
S10_Co.bin027	MAG463	63	2308083	61.38	95.55	0.56	o_Clostridiales	unnamed Ruminococcaceae bacterium D16
S10_Co.bin029	MAG061	68	3137923	44.36	94.17	0	o_Bacteroidales	Bacteroides plebeius
S10_Co.bin032	MAG273	192	3178857	42.45	92.86	2.9	f_Lachnospiraceae	Roseburia inulinivorans
S10_Co.bin033	MAG432	313	2341783	56.57	90.96	1.36	o_Clostridiales	Subdoligranulum variabile
S10_Co.bin035	MAG228	194	2692709	48.65	96.62	2.23	o_Clostridiales	unnamed Ruminococcus sp. 5_1_39BFAA
S10_Co.bin036	MAG123	41	2201035	59.96	97.98	0.81	p_Actinobacteria	Collinsella aerofaciens
S10_Co.bin038	MAG141	39	2896147	59.46	99.01	0.16	p_Bacteroidetes	Alistipes shahii
S10_Co.bin039	MAG038	287	5241085	44.76	99.07	3.65	o_Bacteroidales	Parabacteroides distasonis
S10_Co.bin041	MAG434	72	2681240	59.82	95.92	0.68	o_Clostridiales	Subdoligranulum variabile
S10_Co.bin042	MAG030	44	4048330	43.36	98.39	0	k_Bacteria	Odoribacter splanchnicus
S10_Co.bin044	MAG319	224	3085725	38.4	98.83	0.67	o_Clostridiales	Eubacterium hallii
S10_Co.bin046	MAG208	378	3350466	43.58	94.12	3.22	o_Clostridiales	Clostridium bolteae
S10_Co.bin047	MAG307	162	2544442	42.59	98.83	0.39	f_Lachnospiraceae	Ruminococcus lactaris
S10_Co.bin049	MAG235	201	2798352	49.63	93.75	2.11	o_Clostridiales	unnamed butyrate-producing bacterium SS3/4
S10_Co.bin050	MAG269	56	2957631	43.54	98.31	1.93	f_Lachnospiraceae	Roseburia intestinalis
S10_Co.bin051	MAG222	93	2963240	52.74	99.37	0.95	o_Clostridiales	unnamed butyrate-producing bacterium SS3/4
S10_Co.bin052	MAG505	226	2144543	55.54	91.27	1.34	o_Clostridiales	Anaerotruncus colihominis
S10_Co.bin054	MAG044	507	6095349	43.4	95.7	1.09	o_Bacteroidales	Parabacteroides merdae
S10_Co.bin055	MAG429	70	2137400	58.79	96.82	1.36	o_Clostridiales	Faecalibacterium prausnitzii
S10_Co.bin056	MAG145	25	3200986	58.69	97.28	0	p_Bacteroidetes	unnamed Alistipes sp. HGB5
S10_Co.bin057	MAG281	131	3014579	45.1	97.94	2.18	o_Clostridiales	unnamed Ruminococcus sp. SR1/5
S10_Co.bin058	MAG294	58	2783294	37.55	97.99	0	o_Clostridiales	Eubacterium eligens
S10_Co.bin059	MAG214	49	5584919	50.11	96.38	0	o_Clostridiales	unnamed Clostridiales bacterium 1_7_47FAA
S10_Co.bin060	MAG457	95	3872387	61.09	98.32	0.13	o_Clostridiales	Pseudoflavonifractor capillosus
S10_T0.bin001	MAG038	89	4597953	45.25	98.08	1.92	o_Bacteroidales	Parabacteroides distasonis
S10_T0.bin003	MAG136	34	2164028	54.5	97.6	1.44	p_Bacteroidetes	Alistipes putredinis
S10_T0.bin005	MAG271	147	3802077	42.39	97.31	0.85	f_Lachnospiraceae	Roseburia intestinalis
S10_T0.bin006	MAG457	253	2890391	63.07	92.84	2.82	o_Clostridiales	Pseudoflavonifractor capillosus
S10_T0.bin008	MAG208	223	3134202	44.13	99.37	3.59	o_Clostridiales	Clostridium bolteae
S10_T0.bin009	MAG141	145	2757386	60.12	97.26	1.12	p_Bacteroidetes	Alistipes shahii
S10_T0.bin010	MAG318	152	2434917	37.5	99.06	2.01	o_Clostridiales	butyrate-producing bacterium
S10_T0.bin011	MAG267	76	2466026	42.19	97.58	0	f_Lachnospiraceae	Eubacterium rectale
S10_T0.bin012	MAG297	196	2527313	36.39	95.97	0.67	o_Clostridiales	Eubacterium eligens
S10_T0.bin013	MAG224	267	2415370	49.53	90.28	1.58	o_Clostridiales	unnamed butyrate-producing bacterium SS3/4
S10_T0.bin014	MAG434	70	2374996	60.39	92.52	0.68	o_Clostridiales	Subdoligranulum variabile
S10_T0.bin015	MAG237	44	2022166	48.15	97.99	0	o_Clostridiales	-
S10_T0.bin016	MAG269	71	3029149	43.75	98.07	1.93	f_Lachnospiraceae	Roseburia intestinalis
S10_T0.bin017	MAG364	32	2112186	43.71	95.79	2.3	o_Selenomonadales	Phascolarctobacterium succinatutens
S10_T0.bin018	MAG061	66	3137254	44.37	94.55	0	o_Bacteroidales	Bacteroides plebeius
S10_T0.bin019	MAG249	138	3241033	47.22	97.58	2.04	f_Lachnospiraceae	unnamed Lachnospiraceae bacterium 3_1_57FAA_CT1
S10_T1.bin001	MAG064	415	3996469	42.02	90.27	3.03	o_Bacteroidales	Bacteroides dorei/vulgatus
S10_T1.bin003	MAG136	32	2132059	54.58	97.6	1.44	p_Bacteroidetes	Alistipes putredinis
S10_T1.bin004	MAG145	33	3173434	58.92	100	0.48	p_Bacteroidetes	unnamed Alistipes sp. HGB5
S10_T1.bin005	MAG030	41	4079570	43.42	96.24	0	k_Bacteria	Odoribacter splanchnicus
S10_T1.bin006	MAG061	67	3267035	44.21	94.92	0	o_Bacteroidales	Bacteroides plebeius
S10_T1.bin008	MAG062	88	3400978	42.13	93.36	0.74	o_Bacteroidales	Bacteroides dorei/vulgatus
S10_T1.bin012	MAG307	89	2279148	43.18	98.25	0	f_Lachnospiraceae	Ruminococcus lactaris
S10_T1.bin013	MAG237	27	1968131	48.17	94.63	0	o_Clostridiales	-
S10_T1.bin014	MAG038	79	4609294	45.11	98.33	0.38	o_Bacteroidales	Parabacteroides distasonis
S10_T2.bin003	MAG026	199	4271970	42.54	98.92	0.05	k_Bacteria	Odoribacter splanchnicus
S10_T2.bin004	MAG038	339	4190236	45.15	93.21	1.73	o_Bacteroidales	Parabacteroides distasonis
S10_T2.bin006	MAG158	120	3203491	40.62	98.11	2.83	k_Bacteria	Eubacterium dolichum
S10_T2.bin007	MAG123	80	2069664	60.14	95.56	1.61	p_Actinobacteria	Collinsella aerofaciens
S10_T2.bin008	MAG145	23	3232625	58.71	100	0.03	p_Bacteroidetes	unnamed Alistipes sp. HGB5
S10_T2.bin009	MAG364	44	2191315	44.16	99.98	1.5	o_Selenomonadales	Phascolarctobacterium succinatutens
S10_T2.bin010	MAG136	35	2097509	54.67	97.6	1.44	p_Bacteroidetes	Alistipes putredinis
S10_T2.bin011	MAG071	148	3665973	47.6	93.58	0.37	o_Bacteroidales	Bacteroides uniformis
S10_T2.bin013	MAG030	142	3985527	43.66	97.31	0.54	k_Bacteria	Odoribacter splanchnicus
S10_T2.bin014	MAG213	163	5569929	49.95	96.52	2.45	o_Clostridiales	Clostridium bolteae
S10_T2.bin015	MAG048	70	3120988	43.48	98.87	0	o_Bacteroidales	-
S10_T2.bin016	MAG457	58	3152556	62.08	96.64	0.13	o_Clostridiales	Pseudoflavonifractor capillosus
S10_T2.bin017	MAG139	40	2720539	61.81	99.2	0	p_Bacteroidetes	Alistipes shahii
S10_T2.bin018	MAG062	100	3715106	42.28	96.15	1.21	o_Bacteroidales	Bacteroides dorei/vulgatus
S10_T2.bin019	MAG214	47	5598441	50.08	96.38	0	o_Clostridiales	unnamed Clostridiales bacterium 1_7_47FAA
S10_T2.bin020	MAG347	21	2942619	58.06	99.41	0.59	c_Deltaproteobacteria	Desulfovibrio desulfuricans
S10_T2.bin021	MAG237	51	2129542	47.77	97.99	0	o_Clostridiales	-
S10_T3.bin002	MAG294	52	2671867	37.66	98.66	0	o_Clostridiales	Eubacterium eligens
S10_T3.bin003	MAG038	168	4255150	45.44	96.19	0.77	o_Bacteroidales	Parabacteroides distasonis
S10_T3.bin004	MAG224	115	2558896	49.5	90.51	0.63	o_Clostridiales	unnamed butyrate-producing bacterium SS3/4
S10_T3.bin005	MAG269	44	2815867	43.68	98.31	1.45	f_Lachnospiraceae	Roseburia intestinalis
S10_T3.bin006	MAG425	69	2107451	58.72	98.38	1.76	o_Clostridiales	Faecalibacterium prausnitzii
S10_T3.bin007	MAG271	207	4321619	41.94	98.07	2.78	f_Lachnospiraceae	Roseburia intestinalis
S10_T3.bin008	MAG307	101	2090678	43.41	97.66	0.29	f_Lachnospiraceae	Ruminococcus lactaris
S10_T3.bin009	MAG507	130	2068724	58.1	95.08	1.57	o_Clostridiales	-
S10_T3.bin010	MAG434	58	2220460	60.74	93.54	0	o_Clostridiales	Subdoligranulum variabile
S10_T3.bin011	MAG041	147	3352438	46.17	92.34	1.15	o_Bacteroidales	Parabacteroides merdae
S10_T3.bin013	MAG364	33	2185466	44.19	99.98	0.9	o_Selenomonadales	Phascolarctobacterium succinatutens
S10_T3.bin019	MAG061	65	3193555	44.3	94.92	0	o_Bacteroidales	Bacteroides plebeius
S10_T4.bin001	MAG237	153	1818142	48.7	95.09	0	o_Clostridiales	-
S10_T4.bin003	MAG364	178	1953162	45.16	92.34	1.5	o_Selenomonadales	Phascolarctobacterium succinatutens
S10_T4.bin004	MAG136	63	2083658	55.17	99.2	1.44	p_Bacteroidetes	Alistipes putredinis
S10_T4.bin005	MAG232	181	2263186	49.95	94.62	2.53	o_Clostridiales	Clostridium symbiosum
S10_T4.bin007	MAG425	91	2213338	58.74	98.05	0.85	o_Clostridiales	Faecalibacterium prausnitzii
S10_T4.bin008	MAG222	178	2466894	53.87	92.96	0.63	o_Clostridiales	unnamed butyrate-producing bacterium SS3/4
S10_T4.bin009	MAG224	116	2742902	49.52	97.94	3.16	o_Clostridiales	unnamed butyrate-producing bacterium SS3/4
S10_T4.bin011	MAG005	52	2332678	57.55	96.25	0	p_Proteobacteria	-
S10_T4.bin012	MAG061	98	3543807	44.47	98.65	0	o_Bacteroidales	Bacteroides plebeius
S10_T4.bin014	MAG434	94	2321081	60.83	95.11	0	o_Clostridiales	Subdoligranulum variabile
S12_Co.bin001	MAG314	238	3928083	40.66	93.39	2.43	o_Clostridiales	unnamed Ruminococcus sp. 5_1_39BFAA
S12_Co.bin002	MAG186	58	2637208	29.14	98.88	1.12	k_Bacteria	Fusobacterium mortiferum
S12_Co.bin003	MAG352	56	4143419	59.83	100	0	c_Deltaproteobacteria	Bilophila wadsworthia
S12_Co.bin004	MAG061	69	3542982	44.29	98.65	0	o_Bacteroidales	Bacteroides plebeius
S12_Co.bin005	MAG308	119	2745860	40.71	95.82	0.68	f_Lachnospiraceae	[Ruminococcus] torques
S12_Co.bin008	MAG443	89	2041379	59.13	95.75	0.22	o_Clostridiales	Pseudoflavonifractor capillosus
S12_Co.bin009	MAG059	97	2793860	41.31	98.42	0.75	o_Bacteroidales	Bacteroides coprocola
S12_Co.bin011	MAG073	80	3328677	46.33	97.44	2.32	o_Bacteroidales	Bacteroides stercoris
S12_Co.bin012	MAG252	233	2700370	59.37	95.24	0.68	o_Clostridiales	-
S12_Co.bin013	MAG145	46	2807796	58.97	98.65	0.58	p_Bacteroidetes	unnamed Alistipes sp. HGB5
S12_Co.bin014	MAG318	64	2675888	37.08	99.33	1.34	o_Clostridiales	butyrate-producing bacterium
S12_Co.bin015	MAG026	104	4473968	42.3	97.31	0.56	k_Bacteria	Odoribacter splanchnicus
S12_Co.bin016	MAG141	211	2531384	60.37	95.86	1.12	p_Bacteroidetes	Alistipes shahii
S12_Co.bin017	MAG505	112	2465133	55	98.43	1.57	o_Clostridiales	-
S12_Co.bin018	MAG370	95	2185666	61.97	91.9	1.97	f_Bifidobacteriaceae	Bifidobacterium bifidum
S12_Co.bin020	MAG411	47	1706035	46.44	98.42	1.9	p_Firmicutes	Dialister invisus
S12_Co.bin022	MAG146	51	2699105	59.48	97.29	1.44	p_Bacteroidetes	unnamed Alistipes sp. HGB5
S12_Co.bin023	MAG371	160	2014994	60.07	92.98	1.03	f_Bifidobacteriaceae	Bifidobacterium longum
S12_Co.bin024	MAG064	300	3388759	42.33	92.34	0.81	o_Bacteroidales	Bacteroides dorei/vulgatus
S12_Co.bin025	MAG485	34	2767054	60.96	98.64	0.02	o_Clostridiales	Oscillibacter valericigenes
S12_Co.bin026	MAG032	38	3896289	42.88	99.89	0	k_Bacteria	Odoribacter splanchnicus
S12_Co.bin028	MAG203	254	2496585	29.39	96.54	0	k_Bacteria	Clostridium spiroforme
S12_Co.bin029	MAG086	80	5038169	41.83	95.64	0.09	o_Bacteroidales	Bacteroides fragilis
S12_Co.bin030	MAG253	56	2882359	49.7	97.43	0	f_Lachnospiraceae	Roseburia hominis
S12_Co.bin031	MAG220	409	4258611	48.1	91.31	0.63	o_Clostridiales	Clostridium symbiosum
S12_Co.bin033	MAG289	93	6010392	48.58	98.1	0.32	o_Clostridiales	Clostridium saccharolyticum
S12_Co.bin035	MAG335	193	2504534	41.54	94.95	2.55	f_Lachnospiraceae	Dorea longicatena
S12_Co.bin036	MAG087	150	5056465	40.49	96.76	1.08	o_Bacteroidales	Bacteroides fragilis
S12_Co.bin037	MAG328	199	2701471	43.43	97.56	0.31	f_Lachnospiraceae	[Ruminococcus] gnavus
S12_Co.bin038	MAG237	29	2013991	47.94	97.99	0	o_Clostridiales	-
S12_Co.bin039	MAG435	66	2330813	59.24	97.28	0.06	o_Clostridiales	Subdoligranulum variabile
S12_Co.bin040	MAG271	68	3576750	42.76	99.03	0.85	f_Lachnospiraceae	Roseburia intestinalis
S12_Co.bin041	MAG003	49	2089585	50.21	98.2	0	o_Selenomonadales	Acidaminococcus intestini
S12_Co.bin042	MAG123	124	2224466	59.29	98.39	2.82	p_Actinobacteria	Collinsella aerofaciens
S12_Co.bin044	MAG062	68	3233352	42.51	90.76	0.19	o_Bacteroidales	Bacteroides dorei/vulgatus
S12_Co.bin045	MAG404	75	2131920	54.48	98.2	0	o_Selenomonadales	Megasphaera elsdenii
S12_Co.bin046	MAG303	28	2831191	45.88	98.83	0	f_Lachnospiraceae	unnamed Lachnospiraceae bacterium 1_4_56FAA
S12_Co.bin047	MAG043	378	5928190	43.8	96.05	3.81	o_Bacteroidales	Parabacteroides merdae
S12_Co.bin049	MAG232	65	2736806	48.63	100	1.74	o_Clostridiales	Clostridium symbiosum
S12_Co.bin050	MAG041	85	3915373	45.4	97.04	0.1	o_Bacteroidales	Parabacteroides merdae
S12_Co.bin051	MAG248	71	2959559	47.03	98.89	0.32	o_Clostridiales	Clostridium bolteae
S12_Co.bin052	MAG302	64	2496795	41.7	99.42	0	f_Lachnospiraceae	[Ruminococcus] torques
S12_Co.bin053	MAG116	19	1962240	46.81	96.77	1.25	p_Proteobacteria	-
S12_Co.bin055	MAG228	141	2895603	48.35	97.62	0.63	o_Clostridiales	unnamed Ruminococcus sp. 5_1_39BFAA
S12_Co.bin056	MAG158	204	3284935	40.48	100	2.83	k_Bacteria	Eubacterium dolichum
S12_Co.bin057	MAG030	81	4078044	43.31	99.46	0	k_Bacteria	Odoribacter splanchnicus
S12_Co.bin058	MAG425	274	2184851	58.81	92.47	2.55	o_Clostridiales	Faecalibacterium prausnitzii
S12_Co.bin059	MAG457	68	3231734	62.12	97.65	0.13	o_Clostridiales	Pseudoflavonifractor capillosus
S12_T0.bin001	MAG328	219	3043673	43.52	95.04	2.4	f_Lachnospiraceae	[Ruminococcus] gnavus
S12_T0.bin002	MAG208	272	3428275	44.06	95.57	2.22	o_Clostridiales	Clostridium bolteae
S12_T0.bin003	MAG019	60	4622172	50.64	99.93	0.29	f_Enterobacteriaceae	Escherichia coli
S12_T0.bin004	MAG232	62	2642467	48.79	98.52	0.32	o_Clostridiales	Clostridium symbiosum
S12_T0.bin007	MAG404	75	2126846	54.49	98.2	0	o_Selenomonadales	Megasphaera elsdenii
S12_T1.bin001	MAG248	73	2864654	47.06	91.93	0	o_Clostridiales	Clostridium bolteae
S12_T1.bin002	MAG032	33	3836595	42.94	97.2	0	k_Bacteria	Odoribacter splanchnicus
S12_T1.bin003	MAG302	59	2598940	41.66	99.42	0	f_Lachnospiraceae	[Ruminococcus] torques
S12_T1.bin004	MAG457	57	3014360	62.41	95.64	0.13	o_Clostridiales	Pseudoflavonifractor capillosus
S12_T1.bin005	MAG026	83	4471988	42.32	99.23	0	k_Bacteria	Odoribacter splanchnicus
S12_T1.bin006	MAG435	181	2267844	59.37	93.76	0.74	o_Clostridiales	Subdoligranulum variabile
S12_T1.bin008	MAG208	258	3675578	43.9	98.56	3.29	o_Clostridiales	Clostridium bolteae
S12_T1.bin009	MAG303	40	2918303	45.76	98.83	0.03	f_Lachnospiraceae	unnamed Lachnospiraceae bacterium 1_4_56FAA
S12_T1.bin010	MAG252	213	2907065	59.03	96.26	0.68	o_Clostridiales	-
S12_T1.bin011	MAG030	74	3801533	43.54	94.09	0	k_Bacteria	Odoribacter splanchnicus
S12_T1.bin012	MAG038	561	3744100	45.76	92.95	2.22	o_Bacteroidales	Parabacteroides distasonis
S12_T1.bin013	MAG253	152	2780091	50.03	93.83	1.03	f_Lachnospiraceae	Roseburia hominis
S12_T1.bin014	MAG141	100	2643787	60.15	96.04	0	p_Bacteroidetes	Alistipes shahii
S12_T1.bin015	MAG232	49	2611999	48.89	99.98	0	o_Clostridiales	Clostridium symbiosum
S12_T1.bin017	MAG237	28	1967067	48	96.64	0	o_Clostridiales	-
S12_T1.bin018	MAG064	113	4162789	41.94	91.85	0.38	o_Bacteroidales	Bacteroides dorei/vulgatus
S12_T1.bin019	MAG352	47	3426027	59.72	97.63	0	c_Deltaproteobacteria	Bilophila wadsworthia
S12_T1.bin020	MAG328	57	2922334	43.14	99.42	0	f_Lachnospiraceae	[Ruminococcus] gnavus
S12_T1.bin021	MAG485	85	3136053	60.45	98.66	0.67	o_Clostridiales	Oscillibacter valericigenes
S12_T1.bin024	MAG116	39	1973916	46.82	96.77	1.25	p_Proteobacteria	-
S12_T1.bin025	MAG145	37	2712740	59.05	99.26	0	p_Bacteroidetes	unnamed Alistipes sp. HGB5
S12_T2.bin002	MAG485	237	2635294	61.69	96.02	1.09	o_Clostridiales	Oscillibacter valericigenes
S12_T2.bin003	MAG352	53	3434344	59.74	97.63	0	c_Deltaproteobacteria	Bilophila wadsworthia
S12_T2.bin004	MAG252	112	2980841	58.77	95.92	0	o_Clostridiales	-
S12_T2.bin006	MAG302	68	2455408	42.02	99.42	0	f_Lachnospiraceae	[Ruminococcus] torques
S12_T2.bin008	MAG141	65	2583627	60.16	95.96	4.17	p_Bacteroidetes	Alistipes shahii
S12_T2.bin011	MAG237	59	1898432	48.21	95.3	0	o_Clostridiales	-
S12_T2.bin012	MAG303	192	2705971	46.4	95.71	0	f_Lachnospiraceae	unnamed Lachnospiraceae bacterium 1_4_56FAA
S12_T2.bin013	MAG026	279	4164194	42.78	98.24	1.63	k_Bacteria	Odoribacter splanchnicus
S12_T2.bin014	MAG435	45	2255411	59.18	97.96	0	o_Clostridiales	Subdoligranulum variabile
S12_T2.bin017	MAG232	77	2461073	49.45	97.47	0	o_Clostridiales	Clostridium symbiosum
S12_T3.bin004	MAG061	66	3562361	44.27	98.28	0	o_Bacteroidales	Bacteroides plebeius
S12_T3.bin005	MAG249	134	3413576	46.8	99.18	1.77	f_Lachnospiraceae	unnamed Lachnospiraceae bacterium 3_1_57FAA_CT1
S12_T3.bin008	MAG116	36	1858193	47.16	94.27	0.62	p_Proteobacteria	-
S12_T3.bin010	MAG314	161	3516278	41.19	95.68	1.58	o_Clostridiales	unnamed Ruminococcus sp. 5_1_39BFAA
S12_T3.bin012	MAG271	66	3410909	42.64	94.32	0.72	f_Lachnospiraceae	Roseburia intestinalis
S12_T3.bin013	MAG274	108	3502773	41.13	97.73	2.42	f_Lachnospiraceae	Roseburia inulinivorans
S12_T4.bin001	MAG422	61	2117161	59.84	96.62	0.34	o_Clostridiales	Faecalibacterium prausnitzii
S12_T4.bin003	MAG003	64	2089176	50.22	97.6	0	o_Selenomonadales	Acidaminococcus intestini
S12_T4.bin004	MAG505	170	2310096	55.37	97.99	3.3	o_Clostridiales	-
S12_T4.bin007	MAG232	76	2489913	49.05	99.05	0.63	o_Clostridiales	Clostridium symbiosum
S12_T4.bin010	MAG061	61	3474790	44.26	96.04	0	o_Bacteroidales	Bacteroides plebeius
S12_T4.bin011	MAG193	241	2137289	33.84	92.12	4.38	k_Bacteria	Eubacterium biforme
S13_Co.bin002	MAG432	265	2624750	56.14	93.65	0.68	o_Clostridiales	Subdoligranulum variabile
S13_Co.bin003	MAG074	112	3462125	44.31	94.51	0.74	o_Bacteroidales	Bacteroides clarus
S13_Co.bin004	MAG236	181	2917334	49.34	98.01	4.28	o_Clostridiales	unnamed butyrate-producing bacterium SS3/4
S13_Co.bin005	MAG343	41	3021293	58.09	97.96	0	k_Bacteria	Akkermansia muciniphila
S13_Co.bin006	MAG333	103	2619962	44.65	98.73	0.02	o_Clostridiales	Coprococcus comes
S13_Co.bin008	MAG084	290	3898515	42.44	93.75	1.94	g_Bacteroides	Bacteroides caccae
S13_Co.bin009	MAG228	41	2902787	48.3	98.95	0.63	o_Clostridiales	unnamed Ruminococcus sp. 5_1_39BFAA
S13_Co.bin010	MAG264	147	3287279	43.69	97.58	2.03	f_Lachnospiraceae	unnamed Lachnospiraceae bacterium 3_1_57FAA_CT1
S13_Co.bin011	MAG485	143	2691172	61.29	96.64	0.84	o_Clostridiales	Oscillibacter valericigenes
S13_Co.bin012	MAG062	104	3480575	42.44	93.41	0.56	o_Bacteroidales	Bacteroides dorei/vulgatus
S13_Co.bin013	MAG146	27	2974763	59.06	98.32	0.48	p_Bacteroidetes	unnamed Alistipes sp. HGB5
S13_Co.bin014	MAG041	60	4005960	45.5	97.56	0	o_Bacteroidales	Parabacteroides merdae
S13_Co.bin015	MAG208	82	3235205	43.99	94.94	2.53	o_Clostridiales	Clostridium bolteae
S13_Co.bin016	MAG255	28	1873399	53.94	96.64	0	o_Clostridiales	-
S13_Co.bin018	MAG372	226	2220286	37.4	94.63	0	o_Clostridiales	-
S13_Co.bin019	MAG232	69	2474836	49.36	99.37	0.16	o_Clostridiales	Clostridium symbiosum
S13_Co.bin020	MAG237	217	1993450	48.02	92.31	3.08	o_Clostridiales	-
S13_Co.bin021	MAG065	224	6377699	42.78	97.16	3.09	o_Bacteroidales	Bacteroides intestinalis
S13_Co.bin022	MAG389	49	2536711	43.38	97.26	0	o_Clostridiales	Ruminococcus albus
S13_Co.bin023	MAG363	63	2509643	46.61	96.21	2.1	o_Selenomonadales	Phascolarctobacterium succinatutens
S13_Co.bin027	MAG213	88	5931146	49.43	97.58	1.27	o_Clostridiales	Clostridium bolteae
S13_Co.bin028	MAG501	28	2581692	45.41	97.32	1.34	o_Clostridiales	-
S13_Co.bin029	MAG218	49	2836599	50.61	99.37	0	o_Clostridiales	Clostridium saccharolyticum
S13_Co.bin030	MAG021	94	2905104	56.22	96.92	0	c_Deltaproteobacteria	Desulfovibrio piger
S13_Co.bin031	MAG275	31	2415085	43.84	99.33	0	o_Clostridiales	Coprococcus catus
S13_Co.bin033	MAG134	100	1896681	47.31	95.7	2.74	k_Bacteria	-
S13_Co.bin034	MAG511	80	2717098	52.96	97.32	0	o_Clostridiales	-
S13_Co.bin036	MAG048	86	3092963	43.46	96.98	0.19	o_Bacteroidales	-
S13_Co.bin037	MAG136	28	2141456	54.75	98.72	1.44	p_Bacteroidetes	Alistipes putredinis
S13_Co.bin038	MAG294	51	2628598	37.67	98.66	0	o_Clostridiales	Eubacterium eligens
S13_Co.bin039	MAG308	134	2978947	40.65	99.12	1.17	f_Lachnospiraceae	[Ruminococcus] torques
S13_Co.bin040	MAG254	243	2472388	45.49	93.69	3.96	f_Lachnospiraceae	unnamed Lachnospiraceae bacterium 3_1_57FAA_CT1
S13_Co.bin042	MAG338	153	3419498	41.1	90.51	1.58	o_Clostridiales	unnamed butyrate-producing bacterium SS3/4
S13_Co.bin043	MAG102	92	3008517	45.51	98.31	1.75	g_Prevotella	Prevotella copri
S13_Co.bin044	MAG505	192	2435359	55.31	92.59	0.67	o_Clostridiales	-
S13_Co.bin045	MAG424	106	2105724	58.72	90.78	0	o_Clostridiales	Faecalibacterium prausnitzii
S13_Co.bin046	MAG138	108	2481801	58.11	99.23	0.51	p_Bacteroidetes	unnamed Alistipes sp. HGB5
S13_Co.bin048	MAG373	93	2487227	38.33	97.99	1.01	o_Clostridiales	-
S13_Co.bin050	MAG445	55	2029651	61.6	91.95	0	o_Clostridiales	unnamed Ruminococcaceae bacterium D16
S13_Co.bin051	MAG091	48	3850781	48.45	99.26	0.19	o_Bacteroidales	Paraprevotella xylaniphila
S13_Co.bin052	MAG034	41	4495217	43.41	96.38	0.37	o_Bacteroidales	Bacteroides fragilis
S13_Co.bin053	MAG114	69	2808896	48.07	98.73	0.11	p_Proteobacteria	Parasutterella excrementihominis
S13_Co.bin054	MAG244	97	2877225	42.02	98.66	0.67	o_Clostridiales	Clostridium phytofermentans
S13_Co.bin055	MAG219	198	2784765	46.49	94.28	1.49	f_Lachnospiraceae	unnamed Lachnospiraceae bacterium 3_1_57FAA_CT1
S13_Co.bin057	MAG269	52	3063535	43.35	99.21	1.69	f_Lachnospiraceae	Roseburia intestinalis
S13_Co.bin058	MAG394	40	1881890	49.57	93.27	1.34	o_Clostridiales	-
S13_Co.bin059	MAG426	108	2018624	60.69	92.46	1.76	o_Clostridiales	Faecalibacterium prausnitzii
S13_Co.bin060	MAG064	118	4067915	41.92	94.46	0	o_Bacteroidales	Bacteroides dorei/vulgatus
S13_Co.bin062	MAG378	169	1768483	39.56	98.66	0.34	o_Clostridiales	Ruminococcus bromii
S13_Co.bin063	MAG433	80	2632987	58.2	97.28	0	o_Clostridiales	Subdoligranulum variabile
S13_Co.bin064	MAG327	82	2617261	49.2	95.1	0.26	f_Lachnospiraceae	unnamed Lachnospiraceae bacterium 3_1_57FAA_CT1
S13_Co.bin066	MAG315	190	3648416	41.46	99.37	1.42	o_Clostridiales	unnamed Ruminococcus sp. 5_1_39BFAA
S13_Co.bin067	MAG364	90	2185260	44.11	96.45	2.1	o_Selenomonadales	Phascolarctobacterium succinatutens
S13_Co.bin069	MAG301	100	2593980	40.92	98.32	0.34	o_Clostridiales	Clostridium phytofermentans
S13_Co.bin070	MAG038	204	4514867	45.29	98.65	0.19	o_Bacteroidales	Parabacteroides distasonis
S13_Co.bin071	MAG353	73	3595027	62.49	99.85	0.89	c_Deltaproteobacteria	Bilophila wadsworthia
S13_Co.bin073	MAG075	127	3495896	45.55	93.97	0.93	o_Bacteroidales	Bacteroides clarus
S13_Co.bin074	MAG224	241	2857104	48.93	98.73	1	o_Clostridiales	unnamed butyrate-producing bacterium SS3/4
S13_Co.bin076	MAG030	108	4092889	43.29	98.92	0	k_Bacteria	Odoribacter splanchnicus
S13_T0.bin001	MAG343	44	2890012	58.6	97.96	0	k_Bacteria	Akkermansia muciniphila
S13_T0.bin002	MAG264	144	2992828	44.35	94.87	1.87	f_Lachnospiraceae	unnamed Lachnospiraceae bacterium 3_1_57FAA_CT1
S13_T0.bin003	MAG273	258	3002947	42.44	96.07	3.14	f_Lachnospiraceae	Roseburia inulinivorans
S13_T0.bin007	MAG389	121	2480092	43.66	98.63	0	o_Clostridiales	Ruminococcus albus
S13_T0.bin008	MAG146	34	2936629	59.28	98.8	0.48	p_Bacteroidetes	unnamed Alistipes sp. HGB5
S13_T0.bin009	MAG394	112	1889952	49.56	92.31	1.36	o_Clostridiales	-
S13_T0.bin012	MAG422	46	2347019	58.95	98.68	0.17	o_Clostridiales	Faecalibacterium prausnitzii
S13_T0.bin017	MAG136	38	2086865	55.08	97.28	1.44	p_Bacteroidetes	Alistipes putredinis
S13_T0.bin018	MAG433	84	2750839	58.09	97.28	0.68	o_Clostridiales	Subdoligranulum variabile
S13_T0.bin019	MAG432	280	2419144	56.43	93.31	1.81	o_Clostridiales	Subdoligranulum variabile
S13_T0.bin020	MAG102	65	2859148	45.53	96.62	1.18	g_Prevotella	Prevotella copri
S13_T0.bin021	MAG250	216	2800114	46.98	90.45	2.15	f_Lachnospiraceae	unnamed Lachnospiraceae bacterium 3_1_57FAA_CT1
S13_T0.bin022	MAG114	363	2267618	48.84	90.53	1.48	p_Proteobacteria	Parasutterella excrementihominis
S13_T0.bin023	MAG244	197	2463406	42.88	96.64	0	o_Clostridiales	Clostridium phytofermentans
S13_T2.bin001	MAG146	28	3002288	58.98	98.32	0.48	p_Bacteroidetes	unnamed Alistipes sp. HGB5
S13_T2.bin002	MAG136	23	2033768	54.75	97.52	1.44	p_Bacteroidetes	Alistipes putredinis
S13_T2.bin003	MAG019	37	4664197	50.69	99.37	0.04	f_Enterobacteriaceae	Escherichia coli
S13_T2.bin004	MAG071	292	4201078	46.64	93.55	1.86	o_Bacteroidales	Bacteroides uniformis
S13_T2.bin009	MAG030	160	3599819	43.58	92.47	0.54	k_Bacteria	Odoribacter splanchnicus
S13_T2.bin010	MAG308	208	2874304	40.85	95.92	1.85	f_Lachnospiraceae	[Ruminococcus] torques
S13_T2.bin013	MAG432	242	2585218	56.14	94.33	0.68	o_Clostridiales	Subdoligranulum variabile
S13_T2.bin014	MAG501	56	2663733	45.49	93.96	1.34	o_Clostridiales	-
S13_T2.bin015	MAG213	79	5816782	49.42	98.3	1.41	o_Clostridiales	Clostridium bolteae
S13_T2.bin016	MAG275	74	2300927	43.93	97.99	0.67	o_Clostridiales	Coprococcus catus
S13_T2.bin017	MAG443	75	2017793	58.87	98.66	0.84	o_Clostridiales	Pseudoflavonifractor capillosus
S13_T2.bin018	MAG134	72	1738384	47.37	95.7	0	k_Bacteria	-
S13_T2.bin019	MAG041	54	3839937	45.57	93.23	0.19	o_Bacteroidales	Parabacteroides merdae
S13_T2.bin020	MAG485	96	2288612	62.01	96.31	2.01	o_Clostridiales	Oscillibacter valericigenes
S13_T2.bin023	MAG343	26	2951713	58.24	97.96	0	k_Bacteria	Akkermansia muciniphila
S13_T2.bin024	MAG038	406	4056758	45.56	95	2.18	o_Bacteroidales	Parabacteroides distasonis
S13_T2.bin025	MAG471	71	2112779	60.94	91.76	2.35	o_Clostridiales	Pseudoflavonifractor capillosus
S13_T3.bin005	MAG114	146	2781457	48.12	98.73	0.74	p_Proteobacteria	Parasutterella excrementihominis
S13_T3.bin008	MAG294	65	2634124	37.68	96.31	0	o_Clostridiales	Eubacterium eligens
S13_T3.bin009	MAG273	126	2975247	41.91	90.34	0.85	f_Lachnospiraceae	Roseburia inulinivorans
S13_T3.bin010	MAG136	30	2280062	54.21	99.2	1.44	p_Bacteroidetes	Alistipes putredinis
S13_T3.bin011	MAG218	130	2620773	51.06	94.94	1.96	o_Clostridiales	Clostridium saccharolyticum
S13_T3.bin013	MAG146	24	2966558	59.13	98.8	0.51	p_Bacteroidetes	unnamed Alistipes sp. HGB5
S13_T3.bin014	MAG432	234	2399392	56.44	93.99	0.68	o_Clostridiales	Subdoligranulum variabile
S13_T3.bin016	MAG269	51	2929701	43.45	95.83	1.69	f_Lachnospiraceae	Eubacterium rectale
S13_T3.bin017	MAG091	44	3833146	48.44	99.26	0.19	o_Bacteroidales	Paraprevotella xylaniphila
S13_T3.bin019	MAG249	103	3193320	47.11	95.77	1.46	f_Lachnospiraceae	unnamed Lachnospiraceae bacterium 3_1_57FAA_CT1
S13_T3.bin020	MAG373	198	2352087	38.52	95.64	1.01	o_Clostridiales	-
S13_T3.bin021	MAG224	200	2580112	49.3	95.83	3.27	o_Clostridiales	unnamed butyrate-producing bacterium SS3/4
S13_T3.bin023	MAG389	36	2455574	43.43	97.26	0	o_Clostridiales	Ruminococcus albus
S13_T3.bin025	MAG071	45	3798005	46.82	92.68	1.12	o_Bacteroidales	Bacteroides uniformis
S13_T3.bin027	MAG511	87	2677772	52.98	96.64	0	o_Clostridiales	-
S13_T3.bin028	MAG483	217	2229451	58.17	94.12	3.02	o_Clostridiales	Oscillibacter valericigenes
S13_T3.bin029	MAG244	118	2816263	42.18	91.95	3.36	o_Clostridiales	Clostridium phytofermentans
S13_T4.bin003	MAG064	295	5245382	41.47	97.36	2.42	o_Bacteroidales	Bacteroides dorei/vulgatus
S13_T4.bin008	MAG136	59	2312772	55.24	97.28	3.85	p_Bacteroidetes	Alistipes putredinis
S13_T4.bin009	MAG315	432	3663881	41.86	96.76	3.66	o_Clostridiales	unnamed Ruminococcus sp. 5_1_39BFAA
S13_T4.bin011	MAG301	211	2487356	41.31	97.54	1.01	o_Clostridiales	Clostridium phytofermentans
S13_T4.bin012	MAG424	182	2256240	58.6	90.92	1.7	o_Clostridiales	Faecalibacterium prausnitzii
S13_T4.bin013	MAG146	72	2672570	59.63	97.36	1.23	p_Bacteroidetes	unnamed Alistipes sp. HGB5
S13_T4.bin015	MAG244	81	2526299	42.5	92.97	0.68	o_Clostridiales	Clostridium phytofermentans
S13_T4.bin016	MAG071	58	3952919	47.09	98.17	0	o_Bacteroidales	Bacteroides uniformis
S13_T4.bin018	MAG294	103	2554965	37.89	97.65	0	o_Clostridiales	Eubacterium eligens
S13_T4.bin020	MAG389	98	2324567	43.71	93.84	0	o_Clostridiales	Ruminococcus albus
S13_T4.bin021	MAG269	96	3209995	43.67	99.21	2.11	f_Lachnospiraceae	Roseburia intestinalis
S13_T4.bin023	MAG511	80	2550239	53.27	97.32	0	o_Clostridiales	-
S13_T4.bin024	MAG134	60	1718170	47.5	95.7	0	k_Bacteria	-
S13_T4.bin026	MAG433	105	2747890	58.23	97.7	3.21	o_Clostridiales	Subdoligranulum variabile
S15_Co.bin001	MAG299	212	2602295	42.14	95.13	1.03	o_Clostridiales	Eubacterium eligens
S15_Co.bin002	MAG513	357	2601370	51.15	93.37	4.31	o_Clostridiales	Clostridium leptum
S15_Co.bin004	MAG005	82	2148637	57.79	91.88	0	p_Proteobacteria	-
S15_Co.bin005	MAG344	191	2681390	55.86	95.24	1.02	k_Bacteria	Akkermansia muciniphila
S15_Co.bin006	MAG038	44	4368074	44.84	94.81	0	o_Bacteroidales	Parabacteroides distasonis
S15_Co.bin007	MAG426	50	2102375	60.23	95.26	0.34	o_Clostridiales	Faecalibacterium prausnitzii
S15_Co.bin008	MAG294	91	2694898	37.24	97.97	0.28	o_Clostridiales	Eubacterium eligens
S15_Co.bin009	MAG403	56	2206931	53.5	99.4	0.6	o_Selenomonadales	Megasphaera elsdenii
S15_Co.bin010	MAG203	168	2735233	28.99	99.06	0	k_Bacteria	Clostridium spiroforme
S15_Co.bin011	MAG255	12	1902012	53.61	97.32	0	o_Clostridiales	-
S15_Co.bin012	MAG146	60	2856612	58.96	97.36	0.96	p_Bacteroidetes	unnamed Alistipes sp. HGB5
S15_Co.bin013	MAG306	55	2624851	40.2	98.99	0	o_Clostridiales	unnamed Lachnospiraceae bacterium 2_1_46FAA
S15_Co.bin014	MAG181	262	3189143	28.05	98.19	1.77	o_Clostridiales	Clostridium perfringens
S15_Co.bin015	MAG485	32	2495660	61.18	98.66	0	o_Clostridiales	Oscillibacter valericigenes
S15_Co.bin018	MAG380	62	2081264	56.9	92.69	1.34	o_Clostridiales	-
S15_Co.bin019	MAG267	60	2750478	41.68	99.28	0	f_Lachnospiraceae	Eubacterium rectale
S15_Co.bin020	MAG371	32	2077286	60.02	99.54	1.15	f_Bifidobacteriaceae	Bifidobacterium longum
S15_Co.bin021	MAG411	42	1665542	46.69	98.42	0.63	p_Firmicutes	Dialister invisus
S15_Co.bin023	MAG123	158	2135349	60.32	91.85	3.36	p_Actinobacteria	Collinsella aerofaciens
S15_Co.bin024	MAG480	168	2684937	56.58	90.72	1.34	o_Clostridiales	Oscillibacter valericigenes
S15_Co.bin025	MAG015	195	4947691	57.96	95.44	0.72	f_Enterobacteriaceae	Klebsiella variicola/pneumoniae
S15_Co.bin027	MAG462	40	2479173	60.71	98.66	0	o_Clostridiales	unnamed Ruminococcaceae bacterium D16
S15_Co.bin028	MAG136	34	2263967	54.53	99.04	0.96	p_Bacteroidetes	Alistipes putredinis
S15_Co.bin029	MAG302	62	2364867	41.79	97.66	0	f_Lachnospiraceae	[Ruminococcus] torques
S15_Co.bin031	MAG345	61	2554267	63.67	98.7	0.59	c_Deltaproteobacteria	Desulfovibrio piger
S15_Co.bin032	MAG111	25	2290117	54.3	97.5	0.62	p_Proteobacteria	Sutterella wadsworthensis
S15_Co.bin034	MAG443	53	2269617	58.13	97.99	1.34	o_Clostridiales	Pseudoflavonifractor capillosus
S15_Co.bin035	MAG207	35	2671081	47.26	93.88	0	o_Clostridiales	Clostridium bolteae
S15_Co.bin036	MAG369	150	1880344	56.74	96.02	0.66	f_Bifidobacteriaceae	Bifidobacterium catenulatum-Bifidobacterium pseudocatenulatum complex
S15_Co.bin037	MAG237	20	1981464	47.85	95.3	0	o_Clostridiales	-
S15_Co.bin040	MAG429	58	2310268	58.54	97.13	0.85	o_Clostridiales	Faecalibacterium prausnitzii
S15_Co.bin041	MAG061	71	3551644	44.46	95.18	0	o_Bacteroidales	Bacteroides plebeius
S15_Co.bin042	MAG058	131	3486703	40.74	97.04	0.19	o_Bacteroidales	Bacteroides coprocola
S15_Co.bin043	MAG034	97	4968572	43.36	98.3	2.51	o_Bacteroidales	Bacteroides fragilis
S15_Co.bin046	MAG206	65	2809445	47.03	97.67	0	o_Clostridiales	Clostridium bolteae
S15_Co.bin048	MAG297	364	2177131	36.11	91.22	3.19	o_Clostridiales	Eubacterium eligens
S15_Co.bin051	MAG010	102	2286546	61.86	97.38	1.25	p_Proteobacteria	Sutterella wadsworthensis
S15_Co.bin052	MAG364	240	2245787	43.56	96.71	3.34	o_Selenomonadales	Phascolarctobacterium succinatutens
S15_Co.bin053	MAG041	240	3830511	45.36	97.37	0.83	o_Bacteroidales	Parabacteroides merdae
S15_Co.bin054	MAG496	128	1992007	55.58	94.45	0.67	o_Clostridiales	unnamed Ruminococcaceae bacterium D16
S15_Co.bin056	MAG281	160	2650028	45.37	97.96	3.22	o_Clostridiales	unnamed Ruminococcus sp. SR1/5
S15_Co.bin057	MAG252	283	2716920	59.41	93.52	2.04	o_Clostridiales	-
S15_Co.bin060	MAG432	223	2684249	55.87	97.09	0.68	o_Clostridiales	Subdoligranulum variabile
S15_Co.bin061	MAG376	19	2232960	40.46	99.33	0.67	o_Clostridiales	Ruminococcus bromii
S15_Co.bin063	MAG336	326	2622958	41.94	94.31	2.27	f_Lachnospiraceae	Dorea longicatena
S15_Co.bin064	MAG222	31	2620274	52.89	94.94	0	o_Clostridiales	unnamed butyrate-producing bacterium SS3/4
S15_Co.bin066	MAG326	170	2399178	34.34	97.82	0	o_Clostridiales	Eubacterium ventriosum
S15_Co.bin067	MAG199	119	2368053	33.51	100	0	k_Bacteria	unnamed Erysipelotrichaceae bacterium 5_2_54FAA
S15_Co.bin068	MAG300	382	2726146	39.11	90.33	3.38	o_Clostridiales	-
S15_Co.bin069	MAG062	145	3807789	42.42	96.92	0.56	o_Bacteroidales	Bacteroides dorei/vulgatus
S15_Co.bin070	MAG214	256	5645647	50.24	94.48	2.11	o_Clostridiales	unnamed Clostridiales bacterium 1_7_47FAA
S15_Co.bin071	MAG328	201	2643236	43.65	95.91	1.07	f_Lachnospiraceae	[Ruminococcus] gnavus
S15_Co.bin073	MAG434	71	2440522	60.45	95.54	0	o_Clostridiales	Subdoligranulum variabile
S15_Co.bin074	MAG228	295	2735628	48.26	95.78	3.71	o_Clostridiales	unnamed Ruminococcus sp. SR1/5
S15_Co.bin075	MAG305	58	2441984	42.07	98.03	0.63	o_Clostridiales	unclassified Lachnospiraceae
S15_Co.bin076	MAG186	57	2609528	29.05	98.88	1.12	k_Bacteria	Fusobacterium mortiferum
S15_Co.bin077	MAG232	311	2288009	49.3	91.71	1.48	o_Clostridiales	Clostridium symbiosum
S15_Co.bin078	MAG269	50	2867374	43.72	98.01	1.28	f_Lachnospiraceae	Roseburia intestinalis
S15_T0.bin003	MAG062	125	3954692	42.35	94.7	3.53	o_Bacteroidales	Bacteroides dorei/vulgatus
S15_T0.bin004	MAG429	134	2170841	58.92	90.44	0.57	o_Clostridiales	Faecalibacterium prausnitzii
S15_T0.bin006	MAG058	100	3190368	40.88	92.09	0	o_Bacteroidales	Bacteroides coprocola
S15_T0.bin007	MAG362	98	1675234	46.72	96.64	0.6	o_Selenomonadales	Phascolarctobacterium succinatutens
S15_T0.bin008	MAG208	238	3109115	44.24	97.15	2.29	o_Clostridiales	Clostridium bolteae
S15_T0.bin009	MAG269	111	2980892	43.77	97.35	1.71	f_Lachnospiraceae	Roseburia intestinalis
S15_T0.bin010	MAG005	165	2068273	57.91	94.95	1.46	p_Proteobacteria	-
S15_T0.bin012	MAG267	42	2577164	41.91	99.52	0	f_Lachnospiraceae	Eubacterium rectale
S15_T0.bin013	MAG297	61	2899539	35.76	99.18	0.67	o_Clostridiales	Eubacterium eligens
S15_T0.bin016	MAG111	33	2268920	54.36	96.88	0.62	p_Proteobacteria	Sutterella wadsworthensis
S15_T0.bin018	MAG376	54	2125295	40.81	96.31	0.67	o_Clostridiales	Ruminococcus bromii
S15_T0.bin019	MAG426	63	1996086	60.51	94.58	1.25	o_Clostridiales	Faecalibacterium prausnitzii
S15_T1.bin005	MAG062	210	4100641	42.29	93.81	0.68	o_Bacteroidales	Bacteroides dorei/vulgatus
S15_T1.bin006	MAG403	53	2091798	53.91	99.4	0	o_Selenomonadales	Megasphaera elsdenii
S15_T1.bin007	MAG237	18	2001424	47.85	95.3	0	o_Clostridiales	-
S15_T1.bin008	MAG411	44	1658683	46.7	98.73	0.63	p_Firmicutes	Dialister invisus
S15_T1.bin010	MAG252	194	2758445	59.36	95.92	0	o_Clostridiales	-
S15_T1.bin014	MAG429	60	2389569	58.18	97.36	1.36	o_Clostridiales	Faecalibacterium prausnitzii
S15_T1.bin015	MAG199	111	2326070	33.48	97.17	0	k_Bacteria	unnamed Erysipelotrichaceae bacterium 5_2_54FAA
S15_T1.bin016	MAG345	174	2409057	64.15	94.68	0.59	c_Deltaproteobacteria	Desulfovibrio piger
S15_T1.bin018	MAG136	36	2386103	53.95	99.04	0.96	p_Bacteroidetes	Alistipes putredinis
S15_T1.bin019	MAG462	46	2469930	60.86	98.66	0	o_Clostridiales	unnamed Ruminococcaceae bacterium D16
S15_T1.bin020	MAG302	68	2404563	41.69	97.08	0	f_Lachnospiraceae	[Ruminococcus] torques
S15_T1.bin024	MAG371	130	2010197	60.1	96.12	1.11	f_Bifidobacteriaceae	Bifidobacterium longum
S15_T2.bin001	MAG136	27	2021834	55.03	93.91	0.96	p_Bacteroidetes	Alistipes putredinis
S15_T2.bin002	MAG403	106	2076130	54.23	97.46	0	o_Selenomonadales	Megasphaera elsdenii
S15_T2.bin005	MAG146	46	2920593	58.79	97.84	0.48	p_Bacteroidetes	unnamed Alistipes sp. HGB5
S15_T2.bin006	MAG071	244	4043988	47.37	92.07	3.56	o_Bacteroidales	Bacteroides uniformis
S15_T2.bin007	MAG457	357	3116103	62.59	94.3	0.81	o_Clostridiales	Pseudoflavonifractor capillosus
S15_T2.bin008	MAG345	66	2476157	63.73	98.11	0.59	c_Deltaproteobacteria	Desulfovibrio piger
S15_T2.bin009	MAG252	153	2846682	59.07	95.58	0.23	o_Clostridiales	-
S15_T2.bin012	MAG038	46	4695884	44.93	99.11	0.58	o_Bacteroidales	Parabacteroides distasonis
S15_T2.bin013	MAG485	87	3275217	59.78	97.68	0.47	o_Clostridiales	Oscillibacter valericigenes
S15_T2.bin014	MAG186	74	2613584	29.06	98.88	1.12	k_Bacteria	Fusobacterium mortiferum
S15_T2.bin015	MAG199	449	3479085	33.63	99.53	0.94	k_Bacteria	unnamed Erysipelotrichaceae bacterium 5_2_54FAA
S15_T2.bin016	MAG302	58	2375525	41.78	97.08	0	f_Lachnospiraceae	[Ruminococcus] torques
S15_T2.bin019	MAG003	172	2017231	50.31	95.08	0.69	o_Selenomonadales	Acidaminococcus intestini
S15_T2.bin021	MAG206	55	2691328	47.29	98.3	0	o_Clostridiales	Clostridium bolteae
S15_T2.bin022	MAG328	117	3032598	43.33	95.13	0.58	f_Lachnospiraceae	[Ruminococcus] gnavus
S15_T3.bin002	MAG058	263	4664272	39.99	97.04	1.31	o_Bacteroidales	Bacteroides coprocola
S15_T3.bin004	MAG267	67	2471686	42.05	98.72	1.13	f_Lachnospiraceae	Eubacterium rectale
S15_T3.bin005	MAG369	106	1921727	56.7	96.14	2.5	f_Bifidobacteriaceae	Bifidobacterium catenulatum-Bifidobacterium pseudocatenulatum complex
S15_T3.bin006	MAG273	85	3112852	41.7	97.1	0	f_Lachnospiraceae	Roseburia inulinivorans
S15_T3.bin007	MAG064	437	3239365	42.11	90.19	1.24	o_Bacteroidales	Bacteroides dorei/vulgatus
S15_T3.bin008	MAG228	267	2598606	48.79	91.98	3.48	o_Clostridiales	unnamed Ruminococcus sp. 5_1_39BFAA
S15_T3.bin009	MAG061	78	3805875	44.15	97.27	0.26	o_Bacteroidales	Bacteroides plebeius
S15_T3.bin010	MAG432	226	2595865	55.95	95.69	1.02	o_Clostridiales	Subdoligranulum variabile
S15_T3.bin011	MAG434	139	2494422	60.32	94.33	1.02	o_Clostridiales	Subdoligranulum variabile
S15_T3.bin013	MAG429	63	2363257	58.4	94.89	1.19	o_Clostridiales	Faecalibacterium prausnitzii
S15_T3.bin014	MAG426	49	1990136	60.52	95.26	0.17	o_Clostridiales	Faecalibacterium prausnitzii
S15_T3.bin016	MAG261	235	1743727	39.68	93.35	2.58	f_Pasteurellaceae	Haemophilus parainfluenzae
S15_T3.bin018	MAG041	414	3879273	45.52	94.3	2.63	o_Bacteroidales	Parabacteroides merdae
S15_T3.bin019	MAG297	117	2783811	36.03	96.64	2.01	o_Clostridiales	Eubacterium eligens
S15_T3.bin020	MAG173	140	2244851	31.77	100	1.27	p_Firmicutes	-
S15_T3.bin022	MAG376	18	2127327	40.69	99.33	0.67	o_Clostridiales	Ruminococcus bromii
S15_T3.bin023	MAG269	41	2905167	43.69	98.01	1.28	f_Lachnospiraceae	Roseburia intestinalis
S15_T3.bin024	MAG403	44	2106181	53.69	97.6	0.6	o_Selenomonadales	Megasphaera elsdenii
S15_T3.bin025	MAG294	92	2554586	37.58	91.95	0.67	o_Clostridiales	Eubacterium eligens
S15_T3.bin026	MAG005	69	2375645	57.47	96.25	0	p_Proteobacteria	Sutterella wadsworthensis
S15_T4.bin001	MAG403	51	2025554	54.15	97.01	0	o_Selenomonadales	Megasphaera elsdenii
S15_T4.bin002	MAG443	82	2052685	58.95	92.95	2.68	o_Clostridiales	Pseudoflavonifractor capillosus
S15_T4.bin003	MAG299	149	2502281	42.64	97	0.17	o_Clostridiales	Eubacterium eligens
S15_T4.bin004	MAG345	77	2540351	63.8	96.92	1.18	c_Deltaproteobacteria	Desulfovibrio piger
S15_T4.bin006	MAG038	237	4122788	45.97	97.38	0	o_Bacteroidales	Parabacteroides distasonis
S15_T4.bin007	MAG513	280	2279762	51.7	90.41	2.13	o_Clostridiales	Clostridium leptum
S15_T4.bin008	MAG362	115	1620964	47.13	97.6	0.6	o_Selenomonadales	Phascolarctobacterium succinatutens
S15_T4.bin009	MAG003	139	2039792	50.23	95.51	1.77	o_Selenomonadales	Acidaminococcus intestini
S15_T4.bin010	MAG228	227	2474570	49.1	91.68	1.9	o_Clostridiales	unnamed Ruminococcus sp. 5_1_39BFAA
S15_T4.bin011	MAG146	68	2882085	59.23	97.38	0.96	p_Bacteroidetes	unnamed Alistipes sp. HGB5
S15_T4.bin013	MAG173	273	1875022	32.48	94.79	3.53	p_Firmicutes	-
S15_T4.bin014	MAG123	242	1985024	60.26	91.76	2.62	p_Actinobacteria	Collinsella aerofaciens
S15_T4.bin016	MAG302	187	2206763	42.14	90.59	0	f_Lachnospiraceae	[Ruminococcus] torques
S15_T4.bin017	MAG207	230	2690496	47.72	91.6	0.49	o_Clostridiales	Clostridium bolteae
S15_T4.bin018	MAG267	138	2718122	42.14	99.52	0	f_Lachnospiraceae	Eubacterium rectale
S15_T4.bin019	MAG376	135	1892290	41.59	99.33	0.67	o_Clostridiales	Ruminococcus bromii
S15_T4.bin021	MAG136	32	2175987	54.58	96.79	0.96	p_Bacteroidetes	Alistipes putredinis
S15_T4.bin022	MAG041	218	3641146	46.04	97.79	1.92	o_Bacteroidales	Parabacteroides merdae
S15_T4.bin023	MAG269	85	2605333	44.35	95.25	1.28	f_Lachnospiraceae	Eubacterium rectale
S15_T4.bin026	MAG255	23	1825171	54.05	96.64	0	o_Clostridiales	-
S16_Co.bin001	MAG362	37	1869462	46.08	99.4	0.6	o_Selenomonadales	Phascolarctobacterium succinatutens
S16_Co.bin002	MAG173	158	2116116	31.41	94.62	0.63	p_Firmicutes	-
S16_Co.bin004	MAG117	83	1735575	48.58	91.77	0.62	p_Proteobacteria	-
S16_Co.bin006	MAG073	126	3706338	46.18	96.71	2.7	o_Bacteroidales	Bacteroides stercoris
S16_Co.bin008	MAG136	31	2320058	54.42	99.52	0.96	p_Bacteroidetes	Alistipes putredinis
S16_Co.bin009	MAG485	207	2445259	61.61	94.4	1.57	o_Clostridiales	Oscillibacter valericigenes
S16_Co.bin010	MAG375	235	1983747	33.68	96.98	0.39	o_Clostridiales	Ruminococcus bromii
S16_Co.bin011	MAG507	65	2308007	57.71	98.66	1.41	o_Clostridiales	-
S16_Co.bin012	MAG302	84	2575627	41.51	98.83	0	f_Lachnospiraceae	[Ruminococcus] torques
S16_Co.bin013	MAG056	99	3007858	47.86	92.56	0	o_Bacteroidales	Bacteroides coprophilus
S16_Co.bin014	MAG356	207	2470250	60.25	93.95	3.78	c_Clostridia	-
S16_Co.bin015	MAG190	410	2724283	30.2	98.88	2.25	k_Bacteria	Fusobacterium varium
S16_Co.bin016	MAG468	55	2125165	62.27	96.88	1.54	o_Clostridiales	Oscillibacter valericigenes
S16_Co.bin017	MAG038	48	4854958	44.94	99.04	1.09	o_Bacteroidales	Parabacteroides distasonis
S16_Co.bin022	MAG511	84	3146932	52.12	96.64	0	o_Clostridiales	-
S16_Co.bin023	MAG061	44	3432529	44.81	98.33	3.62	o_Bacteroidales	Bacteroides plebeius
S16_Co.bin024	MAG299	159	2519526	42.49	95.55	0.21	o_Clostridiales	Eubacterium eligens
S16_Co.bin026	MAG459	30	2796965	61.35	98.66	0.71	o_Clostridiales	Pseudoflavonifractor capillosus
S16_Co.bin027	MAG019	122	4543635	50.94	99.97	0.04	f_Enterobacteriaceae	Escherichia coli
S16_Co.bin029	MAG110	31	2345494	55.44	98.75	0.62	p_Proteobacteria	Sutterella wadsworthensis
S16_Co.bin030	MAG034	46	4840287	43.34	97.86	2.97	o_Bacteroidales	Bacteroides fragilis
S16_Co.bin031	MAG289	499	6003887	48.69	94.12	0.79	o_Clostridiales	Clostridium saccharolyticum
S16_Co.bin032	MAG249	102	3086348	47.01	96.62	1.57	f_Lachnospiraceae	unnamed Lachnospiraceae bacterium 3_1_57FAA_CT1
S16_Co.bin034	MAG390	53	1946683	46.58	94.74	0	o_Clostridiales	Ruminococcus champanellensis
S16_Co.bin035	MAG346	200	3055958	62.11	100	0.15	c_Deltaproteobacteria	unnamed Desulfovibrio sp. 3_1_syn3
S16_Co.bin036	MAG315	152	3332495	41.56	97.98	0.65	o_Clostridiales	unnamed Ruminococcus sp. 5_1_39BFAA
S16_Co.bin037	MAG248	72	3033440	47.09	97.78	0.32	o_Clostridiales	Clostridium bolteae
S16_Co.bin038	MAG141	106	3046984	58.91	99.76	0.72	p_Bacteroidetes	Alistipes shahii
S16_Co.bin039	MAG062	120	3508563	42.28	95.96	0.56	o_Bacteroidales	Bacteroides dorei/vulgatus
S16_Co.bin040	MAG458	60	2640495	62.52	99.33	0.47	o_Clostridiales	Pseudoflavonifractor capillosus
S16_Co.bin041	MAG030	78	3946715	43.26	93.55	0	k_Bacteria	Odoribacter splanchnicus
S16_Co.bin042	MAG445	64	2182343	61.35	92.62	0	o_Clostridiales	unnamed Ruminococcaceae bacterium D16
S16_Co.bin043	MAG495	33	2049801	57.55	97.99	0.67	o_Clostridiales	-
S16_Co.bin044	MAG396	20	2177321	52.01	96.6	0	o_Clostridiales	-
S16_Co.bin045	MAG122	96	2030263	59.97	98.39	2.82	p_Actinobacteria	Collinsella aerofaciens
S16_Co.bin046	MAG389	52	2491853	43.26	98.63	0	o_Clostridiales	Ruminococcus albus
S16_Co.bin047	MAG058	136	3204829	40.29	96.18	0.56	o_Bacteroidales	Bacteroides coprocola
S16_Co.bin048	MAG137	52	2751839	60.11	99.68	0.24	p_Bacteroidetes	unnamed Alistipes sp. HGB5
S16_Co.bin053	MAG005	110	2200158	58.04	96.82	0	p_Proteobacteria	-
S16_Co.bin054	MAG053	42	2449617	54.09	97.36	0	o_Bacteroidales	-
S16_Co.bin055	MAG048	47	3163751	43.32	99.62	0	o_Bacteroidales	-
S16_Co.bin056	MAG269	70	2615730	43.79	92.35	1.76	f_Lachnospiraceae	Roseburia inulinivorans
S16_Co.bin057	MAG153	138	2373278	51.69	97.48	0.38	o_Bacteroidales	-
S16_Co.bin058	MAG328	167	2826667	43.29	98.29	1.5	f_Lachnospiraceae	[Ruminococcus] gnavus
S16_Co.bin061	MAG294	44	2617003	37.55	97.99	0.67	o_Clostridiales	Eubacterium eligens
S16_Co.bin063	MAG435	153	2424313	59.52	90.95	0.23	o_Clostridiales	Subdoligranulum variabile
S16_Co.bin064	MAG252	254	2997479	58.39	94	1.61	o_Clostridiales	-
S16_Co.bin065	MAG064	311	3556557	42.41	93.66	0	o_Bacteroidales	Bacteroides dorei/vulgatus
S16_Co.bin066	MAG460	87	2841499	60.1	97.18	0.5	o_Clostridiales	Pseudoflavonifractor capillosus
S16_Co.bin067	MAG432	386	2402853	56.64	94.56	0.79	o_Clostridiales	Subdoligranulum variabile
S16_Co.bin068	MAG301	86	2722469	40.85	98.66	1.36	o_Clostridiales	Clostridium phytofermentans
S16_Co.bin069	MAG225	247	2606648	49.81	95.4	1.27	o_Clostridiales	Clostridium saccharolyticum
S16_Co.bin070	MAG352	335	3932565	60.19	98.03	3.58	c_Deltaproteobacteria	Bilophila wadsworthia
S16_Co.bin072	MAG087	163	5089437	40.42	93.58	0.07	o_Bacteroidales	Bacteroides ovatus
S16_Co.bin073	MAG303	112	2719516	46.23	97.25	0.58	f_Lachnospiraceae	unnamed Lachnospiraceae bacterium 1_4_56FAA
S16_Co.bin074	MAG192	150	2234724	34.37	97.98	1.83	k_Bacteria	Eubacterium biforme
S16_Co.bin075	MAG232	65	2589153	49.01	100	0	o_Clostridiales	Clostridium symbiosum
S16_Co.bin076	MAG471	74	2045803	61.62	93.41	1.34	o_Clostridiales	Pseudoflavonifractor capillosus
S16_Co.bin077	MAG284	84	6589734	47.96	98.28	2.59	f_Lachnospiraceae	unnamed Lachnospiraceae bacterium 3_1_57FAA_CT1
S16_Co.bin078	MAG403	59	2234444	53.58	99.4	0	o_Selenomonadales	Megasphaera elsdenii
S16_Co.bin079	MAG228	291	2495558	49.1	92.62	3.32	o_Clostridiales	unnamed Ruminococcus sp. 5_1_39BFAA
S16_Co.bin080	MAG295	96	2544517	35.99	96.43	1.34	o_Clostridiales	Eubacterium eligens
S16_Co.bin081	MAG395	15	1943625	44.54	97.99	0.34	o_Clostridiales	-
S16_Co.bin084	MAG237	24	2058962	47.77	97.99	0	o_Clostridiales	-
S16_Co.bin087	MAG036	202	3389920	51.95	96.48	0.58	o_Bacteroidales	-
S16_Co.bin089	MAG157	212	2312002	58.69	90.4	1.09	o_Bacteroidales	-
S16_Co.bin090	MAG434	119	2463439	60.25	92.89	0.17	o_Clostridiales	Subdoligranulum variabile
S16_T0.bin002	MAG061	37	3408310	44.69	97.28	0	o_Bacteroidales	Bacteroides plebeius
S16_T0.bin003	MAG511	74	2842832	52.79	95.97	0	o_Clostridiales	-
S16_T0.bin004	MAG362	111	1649803	46.96	95.06	0.6	o_Selenomonadales	Phascolarctobacterium succinatutens
S16_T0.bin005	MAG434	41	2189378	60.66	93.88	0	o_Clostridiales	Subdoligranulum variabile
S16_T0.bin006	MAG422	162	1974882	60.29	92.78	4.08	o_Clostridiales	Faecalibacterium prausnitzii
S16_T0.bin010	MAG302	122	2356003	41.86	97.66	0.58	f_Lachnospiraceae	[Ruminococcus] torques
S16_T0.bin011	MAG062	93	3589942	42.43	94.94	2.23	o_Bacteroidales	Bacteroides dorei/vulgatus
S16_T0.bin013	MAG153	123	2117010	52.42	95.97	0.38	o_Bacteroidales	-
S16_T0.bin014	MAG403	50	2004133	54.03	95.21	0	o_Selenomonadales	Megasphaera elsdenii
S16_T0.bin016	MAG352	236	3892640	60.27	100	0	c_Deltaproteobacteria	Bilophila wadsworthia
S16_T0.bin017	MAG269	84	3018950	43.39	96.8	1.92	f_Lachnospiraceae	Roseburia intestinalis
S16_T0.bin018	MAG136	29	2336971	54.45	99.2	0.96	p_Bacteroidetes	Alistipes putredinis
S16_T0.bin019	MAG299	177	2493515	42.52	93.66	0	o_Clostridiales	Eubacterium eligens
S16_T0.bin020	MAG363	234	2215369	47.65	91.34	3.56	o_Selenomonadales	-
S16_T0.bin024	MAG232	117	2481058	49.48	98.42	0	o_Clostridiales	Clostridium symbiosum
S16_T0.bin025	MAG249	101	3055687	47.3	96.14	1.93	f_Lachnospiraceae	unnamed Lachnospiraceae bacterium 3_1_57FAA_CT1
S16_T1.bin001	MAG136	26	2342182	54.25	99.52	0.96	p_Bacteroidetes	Alistipes putredinis
S16_T1.bin002	MAG273	155	4080595	40.75	99.28	3.62	f_Lachnospiraceae	Roseburia inulinivorans
S16_T1.bin003	MAG284	197	6453525	48.14	97.7	2.21	f_Lachnospiraceae	unnamed Lachnospiraceae bacterium 3_1_57FAA_CT1
S16_T1.bin004	MAG110	29	2307539	55.44	97.5	0.62	p_Proteobacteria	Sutterella wadsworthensis
S16_T1.bin005	MAG434	50	2327751	60.48	96.6	0	o_Clostridiales	Subdoligranulum variabile
S16_T1.bin007	MAG038	45	4809312	44.95	98.65	0.9	o_Bacteroidales	Parabacteroides distasonis
S16_T1.bin008	MAG483	220	2535626	57.4	96.62	0.34	o_Clostridiales	Oscillibacter valericigenes
S16_T1.bin011	MAG064	251	4295862	41.83	93.91	1.36	o_Bacteroidales	Bacteroides dorei/vulgatus
S16_T1.bin012	MAG459	24	2851912	61.12	98.66	0	o_Clostridiales	Pseudoflavonifractor capillosus
S16_T1.bin013	MAG308	280	2602049	41.32	90.26	3.08	f_Lachnospiraceae	[Ruminococcus] torques
S16_T1.bin014	MAG302	58	2376855	41.98	97.66	0	f_Lachnospiraceae	[Ruminococcus] torques
S16_T1.bin016	MAG364	28	2172659	44.12	99.38	1.5	o_Selenomonadales	Phascolarctobacterium succinatutens
S16_T1.bin017	MAG248	65	2948590	47.17	97.15	0.32	o_Clostridiales	Clostridium bolteae
S16_T1.bin018	MAG249	79	3004335	47.08	97.58	1.45	f_Lachnospiraceae	unnamed Lachnospiraceae bacterium 3_1_57FAA_CT1
S16_T1.bin019	MAG141	56	2923634	59.25	96.15	0	p_Bacteroidetes	Alistipes shahii
S16_T1.bin020	MAG030	99	4066541	43.45	98.92	0	k_Bacteria	Odoribacter splanchnicus
S16_T1.bin021	MAG192	216	2058146	34.53	97.3	0.84	k_Bacteria	Eubacterium biforme
S16_T1.bin022	MAG501	80	2550996	45.3	97.99	1.34	o_Clostridiales	-
S16_T1.bin024	MAG048	116	3092627	43.42	98.87	0.19	o_Bacteroidales	-
S16_T1.bin028	MAG237	20	1957275	48.03	97.99	0	o_Clostridiales	-
S16_T2.bin002	MAG364	30	2127994	44.22	99.38	0.9	o_Selenomonadales	Phascolarctobacterium succinatutens
S16_T2.bin004	MAG136	24	2373658	54.3	99.52	0.96	p_Bacteroidetes	Alistipes putredinis
S16_T2.bin005	MAG030	115	4066383	43.45	98.92	0	k_Bacteria	Odoribacter splanchnicus
S16_T2.bin006	MAG237	145	1858661	48.22	95.22	1.34	o_Clostridiales	-
S16_T2.bin007	MAG396	18	2240892	51.89	97.27	0	o_Clostridiales	-
S16_T2.bin008	MAG058	197	3623278	40.56	96.89	2.33	o_Bacteroidales	Bacteroides coprocola
S16_T2.bin009	MAG034	74	4983310	43.39	97.99	0.19	o_Bacteroidales	Bacteroides fragilis
S16_T2.bin010	MAG190	428	2503689	30.15	96.63	2.25	k_Bacteria	Fusobacterium varium
S16_T2.bin013	MAG458	90	2725693	62.45	97.99	3.15	o_Clostridiales	Pseudoflavonifractor capillosus
S16_T2.bin014	MAG302	80	2492904	41.73	99.42	0.58	f_Lachnospiraceae	[Ruminococcus] torques
S16_T2.bin015	MAG056	115	3206277	48.03	95.44	0	o_Bacteroidales	Bacteroides coprophilus
S16_T2.bin016	MAG352	441	3543623	60.59	95.93	1.78	c_Deltaproteobacteria	Bilophila wadsworthia
S16_T2.bin018	MAG038	42	4711277	45.08	97.5	1.09	o_Bacteroidales	Parabacteroides distasonis
S16_T2.bin019	MAG434	225	2445730	60.28	93.34	1.36	o_Clostridiales	Subdoligranulum variabile
S16_T2.bin021	MAG110	39	2316028	55.52	97.5	0.62	p_Proteobacteria	Sutterella wadsworthensis
S16_T2.bin023	MAG346	356	2936863	62.27	96.23	0	c_Deltaproteobacteria	unnamed Desulfovibrio sp. 3_1_syn3
S16_T3.bin001	MAG249	91	3022574	47.15	95.81	1.93	f_Lachnospiraceae	unnamed Lachnospiraceae bacterium 3_1_57FAA_CT1
S16_T3.bin005	MAG375	291	1781226	33.91	93.29	0.67	o_Clostridiales	Ruminococcus bromii
S16_T3.bin006	MAG432	380	2221229	56.64	93.98	0.99	o_Clostridiales	Subdoligranulum variabile
S16_T3.bin007	MAG301	75	2693335	40.74	98.66	0.02	o_Clostridiales	Clostridium phytofermentans
S16_T3.bin010	MAG058	133	3257122	40.61	95.31	0.56	o_Bacteroidales	Bacteroides coprocola
S16_T3.bin012	MAG255	8	1894594	53.76	95.97	0	o_Clostridiales	-
S16_T3.bin013	MAG511	71	2906503	52.54	93.96	0	o_Clostridiales	-
S16_T3.bin014	MAG294	49	2711136	37.56	96.64	0.67	o_Clostridiales	Eubacterium eligens
S16_T3.bin015	MAG364	19	2417583	43.59	99.98	1.7	o_Selenomonadales	Phascolarctobacterium succinatutens
S16_T3.bin016	MAG429	250	2103025	59.18	95.01	3.06	o_Clostridiales	Faecalibacterium prausnitzii
S16_T3.bin017	MAG295	122	2489495	36	96.92	0.89	o_Clostridiales	Eubacterium eligens
S16_T3.bin019	MAG110	29	2307728	55.44	97.5	0.62	p_Proteobacteria	Sutterella wadsworthensis
S16_T3.bin020	MAG038	47	4851745	44.95	99.42	1.09	o_Bacteroidales	Parabacteroides distasonis
S16_T3.bin021	MAG136	27	2297988	54.22	99.52	0.96	p_Bacteroidetes	Alistipes putredinis
S16_T3.bin022	MAG389	47	2443389	43.3	97.95	0	o_Clostridiales	Ruminococcus albus
S16_T3.bin025	MAG141	83	2503720	59.94	94.47	0	p_Bacteroidetes	Alistipes shahii
S16_T4.bin001	MAG485	146	2138680	62.73	94.05	2.07	o_Clostridiales	Oscillibacter valericigenes
S16_T4.bin002	MAG511	134	2500273	53.87	93.96	0	o_Clostridiales	-
S16_T4.bin004	MAG479	55	1899302	62.32	90.6	1.01	o_Clostridiales	Pseudoflavonifractor capillosus
S16_T4.bin005	MAG061	114	3105384	45.24	93.57	1.5	o_Bacteroidales	Bacteroides plebeius
S16_T4.bin006	MAG443	58	2060141	59.2	96.64	3.36	o_Clostridiales	-
S16_T4.bin007	MAG403	152	1855622	54.89	98.8	0	o_Selenomonadales	Megasphaera elsdenii
S16_T4.bin009	MAG362	121	1529250	47.51	95.21	0.6	o_Selenomonadales	Phascolarctobacterium succinatutens
S16_T4.bin011	MAG255	79	1757686	54.69	94.27	0	o_Clostridiales	-
S16_T4.bin014	MAG153	235	1706417	53.93	90.57	0.81	o_Bacteroidales	-
S16_T4.bin017	MAG136	70	2044398	55.52	99.04	0.96	p_Bacteroidetes	Alistipes putredinis
S16_T4.bin018	MAG110	91	2168380	56.09	97.5	0.62	p_Proteobacteria	Sutterella wadsworthensis
S16_T4.bin019	MAG249	267	2699731	48.31	90.42	1.45	f_Lachnospiraceae	unnamed Lachnospiraceae bacterium 3_1_57FAA_CT1
S16_T4.bin020	MAG352	454	3655418	60.77	97.63	1.08	c_Deltaproteobacteria	Bilophila wadsworthia
S17_Co.bin001	MAG084	105	4800900	42.06	98.25	0.74	g_Bacteroides	Bacteroides caccae
S17_Co.bin002	MAG433	109	2308407	58.75	93.74	0.68	o_Clostridiales	Subdoligranulum variabile
S17_Co.bin004	MAG350	74	2795623	58.54	95.1	1.17	o_Clostridiales	-
S17_Co.bin005	MAG030	67	4095291	43.3	98.39	0	k_Bacteria	Odoribacter splanchnicus
S17_Co.bin007	MAG443	176	2057907	59.16	96.41	4.16	o_Clostridiales	Pseudoflavonifractor capillosus
S17_Co.bin008	MAG289	254	5579320	49.14	92.77	0.63	o_Clostridiales	Clostridium saccharolyticum
S17_Co.bin011	MAG267	47	2687284	41.66	99.52	0	f_Lachnospiraceae	Eubacterium rectale
S17_Co.bin013	MAG298	323	2089388	37.08	90.77	2.06	o_Clostridiales	Eubacterium eligens
S17_Co.bin015	MAG345	20	2631626	62.99	99.29	0.59	c_Deltaproteobacteria	Desulfovibrio piger
S17_Co.bin016	MAG351	108	2942634	60.5	98.34	1.78	c_Deltaproteobacteria	Desulfovibrio piger
S17_Co.bin017	MAG286	11	1496512	47.67	91.94	0.7	o_Clostridiales	-
S17_Co.bin019	MAG034	323	4548306	43.58	95.24	1.39	o_Bacteroidales	Bacteroides fragilis
S17_Co.bin020	MAG137	108	2644179	60.38	98.01	2.4	p_Bacteroidetes	unnamed Alistipes sp. HGB5
S17_Co.bin021	MAG048	58	3055970	43.57	98.87	1.13	o_Bacteroidales	-
S17_Co.bin024	MAG061	51	3386056	44.68	92.36	0	o_Bacteroidales	Bacteroides plebeius
S17_Co.bin025	MAG253	271	2768831	50.11	92.87	0.72	f_Lachnospiraceae	Roseburia hominis
S17_Co.bin026	MAG505	78	2297478	55.41	96.77	0.67	o_Clostridiales	-
S17_Co.bin027	MAG445	138	2394571	60.13	90.16	2.41	o_Clostridiales	unnamed Ruminococcaceae bacterium D16
S17_Co.bin029	MAG389	38	2534723	42.89	98.63	0	o_Clostridiales	Ruminococcus albus
S17_Co.bin030	MAG051	150	2573806	53.57	97.55	0.56	o_Bacteroidales	-
S17_Co.bin032	MAG283	50	2524978	46.77	95.97	1.55	f_Lachnospiraceae	unnamed Lachnospiraceae bacterium 3_1_57FAA_CT1
S17_Co.bin033	MAG447	27	1980604	61.62	95.97	0.67	o_Clostridiales	-
S17_Co.bin034	MAG240	122	2263063	41.98	94.3	0.67	o_Clostridiales	unnamed Clostridium sp. L2-50
S17_Co.bin035	MAG356	85	2417236	60.37	97.33	0.27	c_Clostridia	-
S17_Co.bin036	MAG302	106	2313854	42.05	97.48	0	f_Lachnospiraceae	[Ruminococcus] torques
S17_Co.bin037	MAG295	35	2594293	35.91	95.75	0.17	o_Clostridiales	Eubacterium eligens
S17_Co.bin038	MAG093	25	2368466	51.03	97.92	1.01	g_Prevotella	Prevotella buccae
S17_Co.bin039	MAG136	105	1979122	55.33	96.63	1.44	p_Bacteroidetes	Alistipes putredinis
S17_Co.bin040	MAG255	96	1704405	54.61	95.97	0	o_Clostridiales	Pseudoflavonifractor capillosus
S17_Co.bin041	MAG434	82	2457577	60.21	93.27	0	o_Clostridiales	Subdoligranulum variabile
S17_Co.bin044	MAG307	117	2269162	43.07	97.86	1.2	f_Lachnospiraceae	Ruminococcus lactaris
S17_Co.bin048	MAG145	59	2819844	59.03	98.23	0.48	p_Bacteroidetes	unnamed Alistipes sp. HGB5
S17_Co.bin051	MAG501	34	2468230	45.22	94.3	0.67	o_Clostridiales	-
S17_Co.bin053	MAG268	49	2623717	44.84	95.28	0.72	f_Lachnospiraceae	Roseburia intestinalis
S17_Co.bin054	MAG425	153	2195223	58.47	97	0.34	o_Clostridiales	Faecalibacterium prausnitzii
S17_Co.bin055	MAG394	31	1977906	49.57	93.94	1.34	o_Clostridiales	-
S17_Co.bin056	MAG376	36	2239927	40.6	97.99	1.34	o_Clostridiales	Ruminococcus bromii
S17_Co.bin058	MAG294	63	2809890	37.62	97.97	0.67	o_Clostridiales	Eubacterium eligens
S17_Co.bin059	MAG246	23	2666899	44.36	98.66	0	o_Clostridiales	unnamed Clostridium sp. L2-50
S17_Co.bin060	MAG458	34	2575546	62.49	96.64	0	o_Clostridiales	Pseudoflavonifractor capillosus
S17_Co.bin062	MAG059	77	2795726	41.32	95.11	0.93	o_Bacteroidales	Bacteroides coprocola
S17_Co.bin064	MAG243	27	2826923	44.05	99.33	0	o_Clostridiales	Coprococcus eutactus
S17_Co.bin065	MAG134	48	1722027	47.2	94.62	0	k_Bacteria	-
S17_Co.bin066	MAG362	24	1780157	46.24	99.4	0.6	o_Selenomonadales	Phascolarctobacterium succinatutens
S17_Co.bin067	MAG416	179	1772309	53.81	93.01	1.21	c_Clostridia	-
S17_Co.bin068	MAG457	144	3281633	62.51	98.66	0.13	o_Clostridiales	Pseudoflavonifractor capillosus
S17_Co.bin070	MAG141	60	2936673	59.29	99.49	0.16	p_Bacteroidetes	Alistipes shahii
S17_Co.bin071	MAG301	68	2716165	40.61	98.66	0	o_Clostridiales	Clostridium phytofermentans
S17_Co.bin072	MAG429	111	2212104	58.33	94.05	2.04	o_Clostridiales	Faecalibacterium prausnitzii
S17_Co.bin074	MAG010	44	2471991	61.7	96.13	1.25	p_Proteobacteria	Sutterella wadsworthensis
S17_Co.bin075	MAG128	249	2452577	59.91	95.38	1.69	k_Bacteria	-
S17_Co.bin076	MAG332	181	2367620	44.62	97.61	0.63	o_Clostridiales	Coprococcus comes
S17_Co.bin078	MAG510	63	2154533	54.83	96.48	0.67	o_Clostridiales	Ruminococcus champanellensis
S17_Co.bin080	MAG135	179	2229570	59.08	93.75	1.68	p_Bacteroidetes	Alistipes shahii
S17_Co.bin081	MAG123	72	2124056	60.09	98.39	1.34	p_Actinobacteria	Collinsella aerofaciens
S17_Co.bin082	MAG269	130	3235906	43.45	97.03	4.8	f_Lachnospiraceae	Roseburia intestinalis
S17_Co.bin083	MAG352	454	3695977	60.39	93.98	2.1	c_Deltaproteobacteria	Bilophila wadsworthia
S17_Co.bin084	MAG231	39	2217497	59.16	96.73	0.08	f_Veillonellaceae	Mitsuokella multacida
S17_Co.bin085	MAG062	93	3478082	42.16	96.35	0.56	o_Bacteroidales	Bacteroides dorei/vulgatus
S17_Co.bin086	MAG436	60	2152982	59.28	93.96	0.67	o_Clostridiales	-
S17_Co.bin087	MAG132	37	1775931	45.91	98.92	1.08	k_Bacteria	-
S17_Co.bin093	MAG299	40	2704947	41.91	98.09	0	o_Clostridiales	Eubacterium eligens
S17_Co.bin097	MAG485	183	2482562	61.84	96.25	1.68	o_Clostridiales	Oscillibacter valericigenes
S17_Co.bin099	MAG386	41	2409838	45.15	97.65	0	o_Clostridiales	Eubacterium siraeum
S17_Co.bin100	MAG237	27	1957811	48.01	96.64	0	o_Clostridiales	-
S17_Co.bin101	MAG173	59	2338989	31.59	100	1.27	p_Firmicutes	-
S17_Co.bin102	MAG273	306	3026420	41.79	94.57	3	f_Lachnospiraceae	Roseburia inulinivorans
S17_T0.bin001	MAG376	59	2140906	40.7	98.66	1.34	o_Clostridiales	Ruminococcus bromii
S17_T0.bin003	MAG386	40	2415169	45.07	97.99	0	o_Clostridiales	Eubacterium siraeum
S17_T0.bin004	MAG246	26	2729550	44.19	98.66	0	o_Clostridiales	unnamed Clostridium sp. L2-50
S17_T0.bin006	MAG231	32	2137490	59.21	96.73	0.08	f_Veillonellaceae	Mitsuokella multacida
S17_T0.bin007	MAG299	44	2648838	42.05	96.1	0	o_Clostridiales	Eubacterium eligens
S17_T0.bin009	MAG434	72	2493909	60.13	94.56	0	o_Clostridiales	Subdoligranulum variabile
S17_T0.bin010	MAG389	95	2627715	42.83	97.95	0	o_Clostridiales	Ruminococcus albus
S17_T0.bin011	MAG362	69	1756661	46.4	99.2	1.2	o_Selenomonadales	Phascolarctobacterium succinatutens
S17_T0.bin012	MAG268	40	2637461	44.86	96.88	0.72	f_Lachnospiraceae	Roseburia intestinalis
S17_T0.bin013	MAG267	39	2710274	41.63	99.36	0	f_Lachnospiraceae	Eubacterium rectale
S17_T0.bin014	MAG071	376	3939787	47.32	90.83	3.53	o_Bacteroidales	Bacteroides uniformis
S17_T0.bin016	MAG136	98	2048000	54.99	96.31	2.4	p_Bacteroidetes	Alistipes putredinis
S17_T0.bin017	MAG243	25	2799997	44.14	99.33	0	o_Clostridiales	Coprococcus eutactus
S17_T0.bin018	MAG064	189	4386025	41.99	94.39	0.38	o_Bacteroidales	Bacteroides dorei/vulgatus
S17_T0.bin020	MAG051	173	2693870	53.16	97.8	1.21	o_Bacteroidales	-
S17_T0.bin021	MAG432	353	2025269	56.69	91.04	2.72	o_Clostridiales	Subdoligranulum variabile
S17_T0.bin023	MAG134	108	1702101	47.32	94.62	0	k_Bacteria	-
S17_T1.bin001	MAG061	62	3460482	44.75	92.61	2.24	o_Bacteroidales	Bacteroides plebeius
S17_T1.bin002	MAG286	67	1440929	47.86	90.89	0.7	o_Clostridiales	-
S17_T1.bin004	MAG501	74	2432648	45.38	92.62	1.34	o_Clostridiales	-
S17_T1.bin005	MAG425	85	2261825	58.24	96.29	1.53	o_Clostridiales	Faecalibacterium prausnitzii
S17_T1.bin007	MAG132	68	1734471	46.12	98.92	0	k_Bacteria	-
S17_T1.bin008	MAG394	154	1864201	49.53	91.25	0.67	o_Clostridiales	-
S17_T1.bin010	MAG457	302	3571642	61.92	94.24	0.47	o_Clostridiales	Pseudoflavonifractor capillosus
S17_T1.bin011	MAG136	117	1945778	55.26	94.95	1.92	p_Bacteroidetes	Alistipes putredinis
S17_T1.bin012	MAG041	263	3721795	45.62	93.82	2.21	o_Bacteroidales	Parabacteroides merdae
S17_T1.bin014	MAG010	45	2485531	61.65	96.13	1.25	p_Proteobacteria	Sutterella wadsworthensis
S17_T1.bin015	MAG273	178	3653469	41.53	97.1	3.56	f_Lachnospiraceae	Roseburia inulinivorans
S17_T1.bin017	MAG429	59	2270779	58.6	96.34	2.35	o_Clostridiales	Faecalibacterium prausnitzii
S17_T1.bin018	MAG145	125	2606240	59.63	95.46	0.48	p_Bacteroidetes	unnamed Alistipes sp. HGB5
S17_T1.bin019	MAG038	412	4115510	45.43	93.37	2.56	o_Bacteroidales	Parabacteroides distasonis
S17_T1.bin021	MAG307	92	2090149	43.28	96.3	0.58	f_Lachnospiraceae	Ruminococcus lactaris
S17_T1.bin022	MAG356	136	2437965	60.21	96.85	0.58	o_Clostridiales	-
S17_T1.bin023	MAG084	78	4921264	42.24	96.68	0.87	g_Bacteroides	Bacteroides caccae
S17_T1.bin027	MAG473	63	2041370	60.04	92.28	3.36	o_Clostridiales	Oscillibacter valericigenes
S17_T1.bin028	MAG362	32	1753180	46.52	99.4	1.3	o_Selenomonadales	Phascolarctobacterium succinatutens
S17_T1.bin029	MAG345	40	2566912	63.05	98.7	0.62	c_Deltaproteobacteria	Desulfovibrio piger
S17_T1.bin030	MAG141	46	2642999	59.9	95.08	0.16	p_Bacteroidetes	Alistipes shahii
S17_T1.bin031	MAG134	45	1674286	47.33	94.62	0	k_Bacteria	-
S17_T1.bin032	MAG030	62	3909113	43.28	97.85	0	k_Bacteria	Odoribacter splanchnicus
S17_T1.bin033	MAG302	151	2167914	42.15	93.81	0.12	f_Lachnospiraceae	[Ruminococcus] torques
S17_T1.bin036	MAG386	62	2413153	45.02	98.32	0	o_Clostridiales	Eubacterium siraeum
S17_T1.bin037	MAG237	91	1946848	48.11	95.72	0	o_Clostridiales	-
S17_T1.bin038	MAG434	75	2424123	60.23	93.54	0	o_Clostridiales	Subdoligranulum variabile
S17_T2.bin001	MAG048	121	3005479	43.75	98.11	0	o_Bacteroidales	-
S17_T2.bin004	MAG457	60	3056097	62.54	97.32	0.13	o_Clostridiales	Pseudoflavonifractor capillosus
S17_T2.bin005	MAG030	195	3649915	43.79	95.16	0	k_Bacteria	Odoribacter splanchnicus
S17_T2.bin007	MAG356	96	2391098	60.41	95.33	0.6	c_Clostridia	-
S17_T2.bin008	MAG441	55	1934477	61.19	95.97	0	o_Clostridiales	Pseudoflavonifractor capillosus
S17_T2.bin009	MAG134	62	1729071	47.46	95.7	0	k_Bacteria	-
S17_T2.bin010	MAG132	38	1734069	46.05	98.92	0	k_Bacteria	-
S17_T2.bin011	MAG425	186	2031682	59.03	91.99	3.91	o_Clostridiales	Faecalibacterium prausnitzii
S17_T2.bin012	MAG136	113	1968664	55.28	96.63	1.68	p_Bacteroidetes	Alistipes putredinis
S17_T2.bin013	MAG332	215	2299950	44.87	94.32	0.63	o_Clostridiales	Coprococcus comes
S17_T2.bin014	MAG483	334	2421510	58	90.86	3.02	o_Clostridiales	Oscillibacter valericigenes
S17_T2.bin017	MAG141	72	2821768	59.91	95.75	1.28	p_Bacteroidetes	Alistipes shahii
S17_T2.bin018	MAG352	573	3336836	60.46	91.77	0.95	c_Deltaproteobacteria	Bilophila wadsworthia
S17_T2.bin019	MAG237	57	1861448	48.26	95.3	0	o_Clostridiales	-
S17_T2.bin020	MAG364	185	2270269	44.4	97.16	1.5	o_Selenomonadales	Phascolarctobacterium succinatutens
S17_T2.bin021	MAG273	372	3033555	42.47	91.57	3.38	f_Lachnospiraceae	Roseburia inulinivorans
S17_T2.bin023	MAG436	61	2326193	58.74	93.96	1.01	o_Clostridiales	-
S17_T3.bin001	MAG425	74	2129286	58.53	97.89	1.02	o_Clostridiales	Faecalibacterium prausnitzii
S17_T3.bin002	MAG386	45	2458027	45.05	98.32	0	o_Clostridiales	Eubacterium siraeum
S17_T3.bin004	MAG141	117	2463172	60.5	92.16	0.48	p_Bacteroidetes	Alistipes shahii
S17_T3.bin007	MAG389	208	2241955	43.8	93.84	0	o_Clostridiales	Ruminococcus albus
S17_T3.bin008	MAG237	267	1694811	48.59	91.18	1.34	o_Clostridiales	-
S17_T3.bin009	MAG136	112	1999199	55.21	94.71	1.68	p_Bacteroidetes	Alistipes putredinis
S17_T3.bin010	MAG267	236	2179148	43.03	93	0.3	f_Lachnospiraceae	Eubacterium rectale
S17_T3.bin011	MAG434	92	2360851	60.41	91.16	0.68	o_Clostridiales	Subdoligranulum variabile
S17_T3.bin012	MAG246	132	2271055	45.42	91.28	1.01	o_Clostridiales	unnamed Clostridium sp. L2-50
S17_T3.bin015	MAG240	212	2351006	42.19	92.81	3.86	o_Clostridiales	unnamed Clostridium sp. L2-50
S17_T3.bin016	MAG301	228	2413672	41.27	94.46	1.17	o_Clostridiales	Clostridium phytofermentans
S17_T3.bin017	MAG243	207	2427199	44.98	90.18	0.67	o_Clostridiales	Coprococcus eutactus
S17_T3.bin019	MAG061	82	3421140	44.87	96.27	2.45	o_Bacteroidales	Bacteroides plebeius
S17_T3.bin020	MAG010	37	1928435	61.73	90.5	0.62	p_Proteobacteria	Sutterella wadsworthensis
S17_T3.bin021	MAG432	330	2541712	56.5	95.01	1.19	o_Clostridiales	Subdoligranulum variabile
S17_T4.bin003	MAG441	171	1788579	62.05	96.01	1.85	o_Clostridiales	Pseudoflavonifractor capillosus
S17_T4.bin004	MAG386	69	2398397	45.25	95.97	0	o_Clostridiales	Eubacterium siraeum
S17_T4.bin006	MAG479	123	1731704	63.06	90.71	0.84	o_Clostridiales	Pseudoflavonifractor capillosus
S17_T4.bin010	MAG010	67	2356572	62.11	95.5	1.25	p_Proteobacteria	Sutterella wadsworthensis
S17_T4.bin012	MAG345	55	2437759	63.59	99.29	0.59	c_Deltaproteobacteria	Desulfovibrio piger
S17_T4.bin013	MAG135	206	2238738	59.17	92.95	3.04	p_Bacteroidetes	unnamed Alistipes sp. HGB5
S17_T4.bin015	MAG136	151	2006619	55.74	98.08	3.37	p_Bacteroidetes	Alistipes putredinis
S17_T4.bin016	MAG443	191	2022287	59.51	96.96	1.34	o_Clostridiales	Pseudoflavonifractor capillosus
S17_T4.bin018	MAG351	341	2548135	61.17	93.07	2.07	c_Deltaproteobacteria	Desulfovibrio piger
S17_T4.bin019	MAG432	362	2215918	56.76	91.85	2.21	o_Clostridiales	Subdoligranulum variabile
S17_T4.bin021	MAG141	92	2489168	60.83	95.75	0	p_Bacteroidetes	Alistipes shahii
S17_T4.bin022	MAG147	81	2190490	59.85	95.26	0	o_Bacteroidales	-
S17_T4.bin023	MAG510	232	1959818	55.59	94.13	0	o_Clostridiales	Ruminococcus champanellensis
S17_T4.bin024	MAG350	100	2903731	58.54	97.2	1.17	o_Clostridiales	-
S17_T4.bin025	MAG434	99	2461720	60.69	96.6	0	o_Clostridiales	Subdoligranulum variabile
S17_T4.bin026	MAG447	54	1836628	62.2	93.62	0.67	o_Clostridiales	-
S17_T4.bin028	MAG473	62	1566833	61.89	90.02	1.51	o_Clostridiales	Oscillibacter valericigenes
S18_Co.bin004	MAG508	27	2457976	57.77	99.33	0	o_Clostridiales	-
S18_Co.bin005	MAG048	21	2819941	43.86	90.94	0.13	o_Bacteroidales	-
S18_Co.bin006	MAG136	29	2116284	55.07	99.04	0.96	p_Bacteroidetes	Alistipes putredinis
S18_Co.bin008	MAG432	212	2405916	56.56	94.6	0.68	o_Clostridiales	Subdoligranulum variabile
S18_Co.bin009	MAG146	37	2981774	59.05	98.8	0.96	p_Bacteroidetes	unnamed Alistipes sp. HGB5
S18_Co.bin012	MAG141	60	2747541	59.85	98.27	1.6	p_Bacteroidetes	Alistipes shahii
S18_Co.bin015	MAG485	156	2464331	61.6	96.14	0.67	o_Clostridiales	Oscillibacter valericigenes
S18_Co.bin016	MAG158	52	3342658	40.36	100	2.83	k_Bacteria	Eubacterium dolichum
S18_Co.bin017	MAG276	133	2826256	43.8	93.96	1.45	o_Clostridiales	Coprococcus catus
S18_Co.bin018	MAG042	404	6128986	44.66	95.73	3.72	o_Bacteroidales	Parabacteroides merdae
S18_Co.bin019	MAG273	99	3394607	41.2	98.31	0.48	f_Lachnospiraceae	Roseburia inulinivorans
S18_Co.bin021	MAG062	86	3346738	42.21	96.85	0.19	o_Bacteroidales	Bacteroides dorei/vulgatus
S18_Co.bin025	MAG294	40	2925462	36.93	97.99	0	o_Clostridiales	Eubacterium eligens
S18_Co.bin026	MAG445	71	2253510	60.9	91.95	0	o_Clostridiales	unnamed Ruminococcaceae bacterium D16
S18_Co.bin027	MAG464	279	2373270	62.21	90.3	3.24	o_Clostridiales	unnamed Ruminococcaceae bacterium D16
S18_Co.bin028	MAG214	393	5566365	50.12	96.32	1.27	o_Clostridiales	unnamed Clostridiales bacterium 1_7_47FAA
S18_Co.bin029	MAG496	34	2224692	55.08	100	0.67	o_Clostridiales	Oscillibacter valericigenes
S18_Co.bin031	MAG019	671	4414812	50.61	91.99	2.44	f_Enterobacteriaceae	Escherichia coli
S18_Co.bin032	MAG079	83	5669936	42.85	97.99	0.34	g_Bacteroides	Bacteroides thetaiotaomicron
S18_Co.bin033	MAG249	214	2931982	47.48	95.07	1.93	f_Lachnospiraceae	unnamed Lachnospiraceae bacterium 3_1_57FAA_CT1
S18_Co.bin035	MAG352	137	3854815	60.1	92.9	1.28	c_Deltaproteobacteria	Bilophila wadsworthia
S18_Co.bin036	MAG203	431	2874134	29.53	96.23	2.68	k_Bacteria	Clostridium spiroforme
S18_Co.bin039	MAG302	74	2518884	41.58	99.42	0	f_Lachnospiraceae	[Ruminococcus] torques
S18_Co.bin041	MAG376	18	2039405	40.93	99.33	0.67	o_Clostridiales	Ruminococcus bromii
S18_Co.bin042	MAG228	215	2862132	48.36	97.23	4.64	o_Clostridiales	unnamed Ruminococcus sp. 5_1_39BFAA
S18_Co.bin043	MAG443	261	1830841	59.56	93.18	2.01	o_Clostridiales	Pseudoflavonifractor capillosus
S18_Co.bin044	MAG497	23	2520773	63.34	98.64	3.4	o_Clostridiales	Faecalibacterium prausnitzii
S18_Co.bin045	MAG208	328	2808533	44.3	94.58	0.84	o_Clostridiales	unnamed Clostridiales bacterium 1_7_47FAA
S18_Co.bin046	MAG328	46	2805446	43.31	99.42	0	f_Lachnospiraceae	[Ruminococcus] gnavus
S18_Co.bin047	MAG308	252	2947511	40.64	99.03	3.61	f_Lachnospiraceae	[Ruminococcus] torques
S18_Co.bin048	MAG252	78	3091171	58.45	97.28	0.34	o_Clostridiales	-
S18_Co.bin051	MAG061	55	3612611	44.39	98.88	0	o_Bacteroidales	Bacteroides plebeius
S18_Co.bin052	MAG030	337	3598416	43.75	93.17	1.08	k_Bacteria	Odoribacter splanchnicus
S18_Co.bin053	MAG271	81	3558167	42.69	97.87	1.01	f_Lachnospiraceae	Roseburia intestinalis
S18_Co.bin054	MAG285	125	7300405	46.87	98.17	4.31	f_Lachnospiraceae	unnamed Lachnospiraceae bacterium 3_1_57FAA_CT1
S18_Co.bin055	MAG267	78	2973181	41.12	99.52	0.48	f_Lachnospiraceae	Eubacterium rectale
S18_Co.bin056	MAG041	51	3709320	45.61	95.07	0.38	o_Bacteroidales	Parabacteroides merdae
S18_Co.bin057	MAG089	207	3315924	43.92	96.1	0.23	o_Bacteroidales	Paraprevotella xylaniphila
S18_Co.bin059	MAG106	87	3663415	47.15	99.05	1.79	k_Bacteria	Holdemania filiformis
S18_Co.bin060	MAG064	277	3356288	42.41	93.58	1.32	o_Bacteroidales	Bacteroides dorei/vulgatus
S18_Co.bin061	MAG222	36	2827722	52.66	98.73	0	o_Clostridiales	unnamed butyrate-producing bacterium SS3/4
S18_Co.bin066	MAG426	149	2004815	60.64	90.87	3.4	o_Clostridiales	Faecalibacterium prausnitzii
S18_Co.bin067	MAG363	66	2496183	46.65	97	2.1	o_Selenomonadales	Phascolarctobacterium succinatutens
S18_Co.bin068	MAG346	45	3282499	61.89	99.41	0	c_Deltaproteobacteria	unnamed Desulfovibrio sp. 3_1_syn3
S18_Co.bin069	MAG123	32	2223090	59.98	98.39	0.81	p_Actinobacteria	Collinsella aerofaciens
S18_T1.bin001	MAG363	100	2359568	47.35	97.83	2	o_Selenomonadales	Phascolarctobacterium succinatutens
S18_T1.bin002	MAG215	281	5495514	50.8	91.52	1.74	o_Clostridiales	unnamed Clostridiales bacterium 1_7_47FAA
S18_T1.bin003	MAG146	31	2899117	59.03	98.99	0.56	p_Bacteroidetes	unnamed Alistipes sp. HGB5
S18_T1.bin007	MAG237	199	1856016	48.24	90.02	2.82	o_Clostridiales	-
S18_T1.bin008	MAG038	460	4189950	45.48	93.11	2.76	o_Bacteroidales	Parabacteroides distasonis
S18_T1.bin009	MAG302	71	2460432	41.77	98.25	1.17	f_Lachnospiraceae	[Ruminococcus] torques
S18_T1.bin011	MAG252	159	2785831	59.18	91.5	0.68	o_Clostridiales	-
S18_T1.bin013	MAG129	478	2604182	56.43	93.1	0.86	k_Bacteria	-
S18_T1.bin014	MAG106	68	3477042	47.48	99.05	1.27	k_Bacteria	Holdemania filiformis
S18_T1.bin015	MAG346	44	3284031	61.88	99.41	0	c_Deltaproteobacteria	unnamed Desulfovibrio sp. 3_1_syn3
S18_T1.bin016	MAG123	128	2112470	60.07	96.27	2.02	p_Actinobacteria	Collinsella aerofaciens
S18_T1.bin017	MAG496	39	2379495	55.21	99.33	0.67	o_Clostridiales	Oscillibacter valericigenes
S18_T1.bin018	MAG158	75	3344197	40.36	100	2.83	k_Bacteria	Eubacterium dolichum
S18_T1.bin021	MAG273	219	4147343	40.8	98.31	4.83	f_Lachnospiraceae	Roseburia inulinivorans
S18_T1.bin022	MAG010	92	2342456	61.83	95.5	1.88	p_Proteobacteria	Sutterella wadsworthensis
S18_T1.bin023	MAG214	329	5464005	50.2	94.68	3.88	o_Clostridiales	unnamed Clostridiales bacterium 1_7_47FAA
S18_T1.bin026	MAG352	138	4080987	59.98	100	0.59	c_Deltaproteobacteria	Bilophila wadsworthia
S18_T1.bin029	MAG136	36	2213343	54.94	95.67	1.25	p_Bacteroidetes	Alistipes putredinis
S18_T1.bin031	MAG497	21	2347698	63.93	98.64	0	o_Clostridiales	Faecalibacterium prausnitzii
S18_T2.bin001	MAG136	30	2128170	54.85	98.8	0.96	p_Bacteroidetes	Alistipes putredinis
S18_T2.bin003	MAG061	98	3189841	45.18	93.81	0	o_Bacteroidales	Bacteroides plebeius
S18_T2.bin004	MAG485	67	2532149	61.18	95.49	0	o_Clostridiales	Oscillibacter valericigenes
S18_T2.bin005	MAG352	123	4050580	59.73	98.82	0.74	c_Deltaproteobacteria	Bilophila wadsworthia
S18_T2.bin007	MAG508	26	2488614	57.69	99.33	0	o_Clostridiales	-
S18_T2.bin008	MAG048	162	2973644	43.6	97.45	0	o_Bacteroidales	-
S18_T2.bin009	MAG064	139	4417655	41.85	97.73	0	o_Bacteroidales	Bacteroides dorei/vulgatus
S18_T2.bin010	MAG019	88	4781460	50.64	99.67	0.17	f_Enterobacteriaceae	Escherichia coli
S18_T2.bin011	MAG432	256	2418058	56.46	94.22	1.45	o_Clostridiales	Subdoligranulum variabile
S18_T2.bin014	MAG328	69	2895397	43.39	99.42	0.58	f_Lachnospiraceae	[Ruminococcus] gnavus
S18_T2.bin015	MAG497	127	2314847	63.97	94.05	1.25	o_Clostridiales	Faecalibacterium prausnitzii
S18_T2.bin016	MAG457	423	3405059	62.56	96.74	4.03	o_Clostridiales	Pseudoflavonifractor capillosus
S18_T2.bin017	MAG363	76	2327453	47.24	94.32	2.41	o_Selenomonadales	Phascolarctobacterium succinatutens
S18_T2.bin019	MAG010	57	1915949	62.05	93	0.62	p_Proteobacteria	Sutterella wadsworthensis
S18_T2.bin020	MAG146	37	3044701	58.83	98.8	0.48	p_Bacteroidetes	unnamed Alistipes sp. HGB5
S18_T3.bin001	MAG010	117	2248452	61.98	95.5	1.25	p_Proteobacteria	Sutterella wadsworthensis
S18_T3.bin002	MAG308	298	2557893	41.4	94.74	1.56	f_Lachnospiraceae	[Ruminococcus] torques
S18_T3.bin003	MAG173	304	1852129	32.49	93.69	1.27	p_Firmicutes	-
S18_T3.bin005	MAG273	280	3489702	41.61	98.31	1.93	f_Lachnospiraceae	Roseburia inulinivorans
S18_T3.bin007	MAG267	66	2427718	42.43	97.58	0	f_Lachnospiraceae	Eubacterium rectale
S18_T3.bin008	MAG376	212	1659912	41.9	94.07	0.67	o_Clostridiales	Ruminococcus bromii
S18_T3.bin009	MAG208	87	3200660	44.21	92.41	1.42	o_Clostridiales	Clostridium bolteae
S18_T3.bin010	MAG425	77	2157497	58.81	93.21	1.02	o_Clostridiales	Faecalibacterium prausnitzii
S18_T3.bin011	MAG294	270	2232075	38.31	95.81	0	o_Clostridiales	Eubacterium eligens
S18_T3.bin012	MAG061	62	3628795	44.52	98.65	0	o_Bacteroidales	Bacteroides plebeius
S18_T3.bin013	MAG064	420	4265800	42.01	93.93	3.6	o_Bacteroidales	Bacteroides dorei/vulgatus
S18_T3.bin014	MAG146	213	2742352	59.66	96.22	1.92	p_Bacteroidetes	unnamed Alistipes sp. HGB5
S18_T3.bin015	MAG136	33	2115471	55.11	99.04	0.96	p_Bacteroidetes	Alistipes putredinis
S18_T4.bin001	MAG376	15	2016868	40.96	99.33	0.67	o_Clostridiales	Ruminococcus bromii
S18_T4.bin003	MAG061	48	3516765	44.5	97.53	0	o_Bacteroidales	Bacteroides plebeius
S18_T4.bin004	MAG273	85	3234068	41.56	96.86	0.48	f_Lachnospiraceae	Roseburia inulinivorans
S18_T4.bin005	MAG443	183	1932190	59.3	97.32	2.07	o_Clostridiales	Pseudoflavonifractor capillosus
S18_T4.bin007	MAG146	104	2658524	59.63	93.56	2.4	p_Bacteroidetes	unnamed Alistipes sp. HGB5
S18_T4.bin008	MAG431	48	1990668	60	90.96	1.83	o_Clostridiales	Faecalibacterium prausnitzii
S18_T4.bin009	MAG237	175	1877715	48.13	94.02	2.68	o_Clostridiales	-
S18_T4.bin011	MAG271	61	3432234	42.82	94.52	1.01	f_Lachnospiraceae	Roseburia intestinalis
S18_T4.bin014	MAG073	63	3247609	46.44	92.79	0.37	o_Bacteroidales	Bacteroides stercoris
S18_T4.bin015	MAG136	30	2020421	55.11	93.27	0.96	p_Bacteroidetes	Alistipes putredinis
S18_T4.bin018	MAG294	37	2956613	36.93	97.99	0	o_Clostridiales	Eubacterium eligens
S18_T4.bin019	MAG267	51	2760514	41.47	98.55	0.48	f_Lachnospiraceae	Eubacterium rectale
S18_T4.bin020	MAG064	77	4415411	42.09	99.25	0	o_Bacteroidales	Bacteroides dorei/vulgatus
S18_T4.bin021	MAG425	82	2481108	58.11	98.86	2.89	o_Clostridiales	Faecalibacterium prausnitzii
S19_Co.bin001	MAG209	288	3542874	43.22	98.21	2.34	o_Clostridiales	Clostridium bolteae
S19_Co.bin002	MAG431	43	2080211	60.09	94.48	0.36	o_Clostridiales	Faecalibacterium prausnitzii
S19_Co.bin003	MAG073	63	3449387	46.31	97.7	0	o_Bacteroidales	Bacteroides stercoris
S19_Co.bin004	MAG271	50	3552396	42.74	99.52	1.33	f_Lachnospiraceae	Roseburia intestinalis
S19_Co.bin005	MAG485	39	2642736	61.04	97.32	0.67	o_Clostridiales	Oscillibacter valericigenes
S19_Co.bin006	MAG034	50	4669542	43.42	98.26	0	o_Bacteroidales	Bacteroides fragilis
S19_Co.bin007	MAG299	113	2474109	42.52	93.73	0.84	o_Clostridiales	Eubacterium eligens
S19_Co.bin008	MAG422	45	2160490	59.53	94.48	0.36	o_Clostridiales	Faecalibacterium prausnitzii
S19_Co.bin009	MAG376	25	1979985	40.98	99.33	0.67	o_Clostridiales	Ruminococcus bromii
S19_Co.bin010	MAG364	20	2181632	44.09	98.8	2.3	o_Selenomonadales	Phascolarctobacterium succinatutens
S19_Co.bin011	MAG224	273	2588125	49.54	95.14	2.06	o_Clostridiales	unnamed butyrate-producing bacterium SS3/4
S19_Co.bin012	MAG358	26	2959023	54.98	97.32	0.22	o_Clostridiales	Anaerotruncus colihominis
S19_Co.bin013	MAG465	92	2107281	61.7	97.5	2.37	o_Clostridiales	unnamed Ruminococcaceae bacterium D16
S19_Co.bin014	MAG346	61	3566892	61.39	99.41	0	c_Deltaproteobacteria	unnamed Desulfovibrio sp. 3_1_syn3
S19_Co.bin017	MAG236	98	2719330	49.65	96.2	0	o_Clostridiales	unnamed butyrate-producing bacterium SS3/4
S19_Co.bin019	MAG483	150	2619919	57.16	98.66	0.67	o_Clostridiales	Oscillibacter valericigenes
S19_Co.bin020	MAG214	87	5749852	49.98	97.49	0.63	o_Clostridiales	unnamed Clostridiales bacterium 1_7_47FAA
S19_Co.bin022	MAG173	56	2229283	31.61	98.1	1.27	p_Firmicutes	-
S19_Co.bin023	MAG249	151	3101339	47.59	99.15	1.93	f_Lachnospiraceae	unnamed Lachnospiraceae bacterium 3_1_57FAA_CT1
S19_Co.bin024	MAG252	234	2986263	59.05	95.92	1.76	o_Clostridiales	-
S19_Co.bin025	MAG071	60	4104531	46.54	98.9	0.37	o_Bacteroidales	Bacteroides uniformis
S19_Co.bin026	MAG038	589	4225324	45.25	90.5	4.01	o_Bacteroidales	Parabacteroides distasonis
S19_Co.bin027	MAG079	333	5785706	42.65	96.7	1.76	g_Bacteroides	Bacteroides thetaiotaomicron
S19_Co.bin028	MAG404	67	2146860	54.54	100	0	o_Selenomonadales	Megasphaera elsdenii
S19_Co.bin029	MAG005	168	2194014	57.89	97.4	0.94	p_Proteobacteria	Sutterella wadsworthensis
S19_Co.bin031	MAG123	95	2523023	58.97	100	1.88	p_Actinobacteria	Collinsella aerofaciens
S19_Co.bin032	MAG009	42	2713776	55.38	91.3	0	p_Proteobacteria	Sutterella wadsworthensis
S19_Co.bin033	MAG220	214	4462995	48.12	97.47	0	o_Clostridiales	Clostridium symbiosum
S19_Co.bin034	MAG141	48	2906154	59.04	98.8	0	p_Bacteroidetes	Alistipes shahii
S19_Co.bin035	MAG043	614	6438120	43.73	93.18	2.31	o_Bacteroidales	Parabacteroides merdae
S19_Co.bin036	MAG019	593	4436347	50.68	92.29	3.08	f_Enterobacteriaceae	Escherichia coli
S19_Co.bin037	MAG026	113	4247924	42.55	97.96	0	k_Bacteria	Odoribacter splanchnicus
S19_Co.bin038	MAG273	87	3106874	41.68	98.31	0	f_Lachnospiraceae	Roseburia inulinivorans
S19_Co.bin039	MAG295	29	2574045	36.05	97.99	0	o_Clostridiales	Eubacterium eligens
S19_Co.bin040	MAG457	226	3472926	61.98	96.31	2.15	o_Clostridiales	Pseudoflavonifractor capillosus
S19_Co.bin041	MAG228	241	2784133	48.64	95.78	4.28	o_Clostridiales	unnamed Ruminococcus sp. 5_1_39BFAA
S19_Co.bin042	MAG237	33	2058573	47.86	96.64	0	o_Clostridiales	-
S19_Co.bin044	MAG062	96	3455040	42.24	95.97	0.19	o_Bacteroidales	Bacteroides dorei/vulgatus
S19_Co.bin045	MAG064	293	4083400	41.98	93.66	0.75	o_Bacteroidales	Bacteroides dorei/vulgatus
S19_Co.bin047	MAG285	136	6912478	46.91	98.12	3.74	f_Lachnospiraceae	unnamed Lachnospiraceae bacterium 3_1_57FAA_CT1
S19_Co.bin048	MAG192	220	2067333	34.51	94.47	1.79	k_Bacteria	Eubacterium biforme
S19_Co.bin049	MAG314	391	3017086	41.59	92.44	2.22	o_Clostridiales	unnamed Ruminococcus sp. 5_1_39BFAA
S19_Co.bin050	MAG150	117	2702714	55.37	99.52	4.9	p_Bacteroidetes	-
S19_Co.bin051	MAG129	61	3281669	55.49	94.14	0	k_Bacteria	-
S19_Co.bin052	MAG099	112	2848159	43.28	97.97	1.18	g_Prevotella	Prevotella copri
S19_Co.bin053	MAG232	41	2695535	48.87	100	0	o_Clostridiales	Clostridium symbiosum
S19_Co.bin054	MAG269	53	2942025	43.47	99.21	1.28	f_Lachnospiraceae	Roseburia intestinalis
S19_Co.bin056	MAG352	95	4304298	59.71	99.41	0	c_Deltaproteobacteria	Bilophila wadsworthia
S19_Co.bin060	MAG030	116	4146544	43.63	98.39	0.54	k_Bacteria	Odoribacter splanchnicus
S19_Co.bin061	MAG302	62	2457011	41.83	98.25	0	f_Lachnospiraceae	[Ruminococcus] torques
S19_Co.bin062	MAG396	23	2306152	51.75	96.6	0	o_Clostridiales	-
S19_Co.bin064	MAG041	86	4342528	45.11	99.2	0.96	o_Bacteroidales	Parabacteroides merdae
S19_Co.bin065	MAG328	46	2735514	43.29	97.66	0	f_Lachnospiraceae	[Ruminococcus] gnavus
S19_Co.bin066	MAG447	114	1954589	61.77	91.14	2.35	o_Clostridiales	-
S19_T1.bin001	MAG034	52	4710985	43.4	98.38	0.39	o_Bacteroidales	Bacteroides fragilis
S19_T1.bin004	MAG237	32	2074939	47.86	96.64	0	o_Clostridiales	-
S19_T1.bin005	MAG129	59	3250420	55.58	96.55	0	k_Bacteria	-
S19_T1.bin007	MAG041	117	3898783	46.05	92.86	1.77	o_Bacteroidales	Parabacteroides merdae
S19_T1.bin010	MAG019	338	4690301	50.69	97.13	1.31	f_Enterobacteriaceae	Escherichia coli
S19_T1.bin014	MAG352	452	3774487	60.36	97.27	0	c_Deltaproteobacteria	Bilophila wadsworthia
S19_T1.bin015	MAG479	24	1967252	61.35	92.95	0	o_Clostridiales	Pseudoflavonifractor capillosus
S19_T1.bin016	MAG422	109	2417965	59.02	97.05	1.04	o_Clostridiales	Faecalibacterium prausnitzii
S19_T1.bin017	MAG346	121	3360114	61.78	95.86	0.62	c_Deltaproteobacteria	unnamed Desulfovibrio sp. 3_1_syn3
S19_T1.bin018	MAG232	46	2588516	49.12	98.73	1.9	o_Clostridiales	Clostridium symbiosum
S19_T1.bin019	MAG009	49	2706391	55.4	91.3	0	p_Proteobacteria	Sutterella wadsworthensis
S19_T1.bin022	MAG026	244	4011840	42.73	95.96	0.54	k_Bacteria	Odoribacter splanchnicus
S19_T1.bin023	MAG141	53	2937735	59.2	99.04	0	p_Bacteroidetes	Alistipes shahii
S19_T1.bin024	MAG038	341	4426024	45.33	97.34	1.56	o_Bacteroidales	Parabacteroides distasonis
S19_T2.bin002	MAG129	66	3272867	55.57	94.14	0	k_Bacteria	-
S19_T2.bin003	MAG123	44	2204586	60.23	100	0.81	p_Actinobacteria	Collinsella aerofaciens
S19_T2.bin004	MAG457	73	3248539	62.41	97.65	0.13	o_Clostridiales	Pseudoflavonifractor capillosus
S19_T2.bin005	MAG396	18	2089593	52.04	94.59	0	o_Clostridiales	-
S19_T2.bin006	MAG019	269	4410108	51.01	97.02	1.4	f_Enterobacteriaceae	Escherichia coli
S19_T2.bin007	MAG026	163	4158082	42.57	98.39	0.07	k_Bacteria	Odoribacter splanchnicus
S19_T2.bin008	MAG064	368	3815845	41.85	92.23	0.75	o_Bacteroidales	Bacteroides dorei/vulgatus
S19_T2.bin010	MAG358	38	2966949	55	97.32	0	o_Clostridiales	Anaerotruncus colihominis
S19_T2.bin011	MAG302	86	2317386	42.17	97.66	0	f_Lachnospiraceae	[Ruminococcus] torques
S19_T2.bin014	MAG328	47	2784151	43.31	97.66	0	f_Lachnospiraceae	[Ruminococcus] gnavus
S19_T2.bin015	MAG252	371	2645727	59.23	92.68	0.4	o_Clostridiales	-
S19_T2.bin016	MAG062	94	3488255	42.27	95.6	0.19	o_Bacteroidales	Bacteroides dorei/vulgatus
S19_T2.bin017	MAG009	156	2811392	55.24	97.64	0	p_Proteobacteria	Sutterella wadsworthensis
S19_T2.bin018	MAG214	110	5817248	50.04	97.25	0.63	o_Clostridiales	unnamed Clostridiales bacterium 1_7_47FAA
S19_T2.bin019	MAG352	138	4181470	60.05	100	0	c_Deltaproteobacteria	Bilophila wadsworthia
S19_T2.bin020	MAG099	134	2600732	43.69	94.93	0.51	g_Prevotella	Prevotella copri
S19_T2.bin022	MAG141	45	2964182	59.01	99.52	0	p_Bacteroidetes	Alistipes shahii
S19_T2.bin025	MAG346	87	3452436	61.73	97.63	0.59	c_Deltaproteobacteria	unnamed Desulfovibrio sp. 3_1_syn3
S19_T3.bin001	MAG431	82	2192319	59.96	94.44	1.08	o_Clostridiales	Faecalibacterium prausnitzii
S19_T3.bin002	MAG269	37	2875125	43.6	98.31	1.28	f_Lachnospiraceae	Roseburia intestinalis
S19_T3.bin003	MAG009	69	2835613	55.16	97.52	0	p_Proteobacteria	Sutterella wadsworthensis
S19_T3.bin004	MAG273	164	3223764	41.72	99.03	3.3	f_Lachnospiraceae	Roseburia inulinivorans
S19_T3.bin007	MAG071	68	3985313	46.69	98.33	0.37	o_Bacteroidales	Bacteroides uniformis
S19_T3.bin008	MAG228	267	2854123	48.57	93.67	3.54	o_Clostridiales	unnamed Ruminococcus sp. 5_1_39BFAA
S19_T3.bin009	MAG483	280	1948905	58.43	90.83	0.13	o_Clostridiales	Oscillibacter valericigenes
S19_T3.bin010	MAG099	94	2688078	43.4	94.59	1.52	g_Prevotella	Prevotella copri
S19_T3.bin012	MAG404	86	2130107	54.57	98.2	0	o_Selenomonadales	Megasphaera elsdenii
S19_T3.bin014	MAG422	38	2053026	59.58	94.28	0.36	o_Clostridiales	Faecalibacterium prausnitzii
S19_T3.bin015	MAG376	37	2015245	41.08	99.33	0.67	o_Clostridiales	Ruminococcus bromii
S19_T3.bin016	MAG271	57	3603014	42.71	99.52	1.33	f_Lachnospiraceae	Roseburia intestinalis
S19_T4.bin002	MAG232	176	2271854	50.02	93.79	0	o_Clostridiales	Clostridium symbiosum
S19_T4.bin003	MAG209	456	2888903	43.96	91.84	0	o_Clostridiales	Clostridium bolteae
S19_T4.bin004	MAG236	183	2799897	49.63	97.03	1.27	o_Clostridiales	unnamed butyrate-producing bacterium SS3/4
S19_T4.bin006	MAG404	289	1792470	55.47	91.91	0.92	o_Selenomonadales	Megasphaera elsdenii
S19_T4.bin007	MAG123	108	2186898	60.26	95.43	1.61	p_Actinobacteria	Collinsella aerofaciens
S19_T4.bin009	MAG009	91	2856492	55.35	97.52	0.21	p_Proteobacteria	Sutterella wadsworthensis
S19_T4.bin011	MAG099	133	2706449	43.53	97.13	0.84	g_Prevotella	Prevotella copri
S19_T4.bin014	MAG465	92	2091536	61.76	96.64	2.35	o_Clostridiales	unnamed Ruminococcaceae bacterium D16
S20_Co.bin001	MAG141	96	2837104	59.75	96.63	0.64	p_Bacteroidetes	Alistipes shahii
S20_Co.bin002	MAG294	58	2683845	37.51	98.47	0.67	o_Clostridiales	Eubacterium eligens
S20_Co.bin004	MAG433	310	2182476	59.34	90.41	1.36	o_Clostridiales	Subdoligranulum variabile
S20_Co.bin006	MAG436	89	2121182	59.41	95.43	2.07	o_Clostridiales	-
S20_Co.bin008	MAG019	126	4410134	50.96	97.6	0.26	f_Enterobacteriaceae	Escherichia coli
S20_Co.bin009	MAG237	63	2156953	47.92	97.32	0.67	o_Clostridiales	-
S20_Co.bin010	MAG027	361	4891593	42.89	96.77	3.81	k_Bacteria	Odoribacter splanchnicus
S20_Co.bin011	MAG273	106	3417637	41.12	99.52	0.48	f_Lachnospiraceae	Roseburia inulinivorans
S20_Co.bin013	MAG334	301	2553347	42.94	96.48	2.24	f_Lachnospiraceae	Coprococcus comes
S20_Co.bin014	MAG006	187	2546949	44.5	95.26	0.62	p_Proteobacteria	Parasutterella excrementihominis
S20_Co.bin015	MAG267	79	2489680	41.96	96.94	0	f_Lachnospiraceae	Eubacterium rectale
S20_Co.bin016	MAG319	398	2765227	38.53	90.92	2.58	o_Clostridiales	Eubacterium hallii
S20_Co.bin020	MAG302	107	2294468	42.04	97.83	0.1	f_Lachnospiraceae	[Ruminococcus] torques
S20_Co.bin022	MAG485	208	2232014	62.37	95.32	1.64	o_Clostridiales	Oscillibacter valericigenes
S20_Co.bin023	MAG447	36	2048110	61.62	96.31	0.69	o_Clostridiales	-
S20_Co.bin024	MAG030	110	4092763	43.33	98.39	0	k_Bacteria	Odoribacter splanchnicus
S20_Co.bin025	MAG482	181	1897084	57.99	91.8	1.68	o_Clostridiales	Oscillibacter valericigenes
S20_Co.bin026	MAG331	246	2215638	41.51	92.82	3.78	f_Lachnospiraceae	Roseburia intestinalis
S20_Co.bin027	MAG299	35	2858335	41.73	99.31	0	o_Clostridiales	Eubacterium eligens
S20_Co.bin029	MAG386	45	2469638	45.04	92.62	0	o_Clostridiales	Eubacterium siraeum
S20_Co.bin030	MAG061	44	3595925	44.35	94.78	0.37	o_Bacteroidales	Bacteroides plebeius
S20_Co.bin031	MAG145	31	2574591	59.06	90.95	0	p_Bacteroidetes	unnamed Alistipes sp. HGB5
S20_Co.bin032	MAG426	77	2088692	60.55	93.01	0	o_Clostridiales	Faecalibacterium prausnitzii
S20_Co.bin033	MAG416	156	2122994	52.97	95.3	0.81	c_Clostridia	-
S20_Co.bin035	MAG356	363	2342839	60.29	91.8	2.26	c_Clostridia	-
[truncated: 3,265 more rows]

## Sheet: ST4
Supplementary Table 4| Detailed information of 433 non-redundant microbial species reconstructed from the fecal metagenomes of this study.
Species ID	GTDB-Tk classification	Level	Cultivation type	Phylum	Genus	Species	Genome size (Mbp)	Number of KOs	Number of CAZymes
MAG119	Actinobacteriota;c_Coriobacteriia;o_Coriobacteriales;f_Coriobacteriaceae;g_Collinsella;s_Collinsella tanakaei	species	cultured	Actinobacteria	Collinsella	Collinsella_tanakaei	2.43759	1404	45
MAG125	Actinobacteriota;c_Coriobacteriia;o_Coriobacteriales;f_Eggerthellaceae;g_Eggerthella;s_Eggerthella lenta	species	cultured	Actinobacteria	Eggerthella	Eggerthella_lenta	2.92879	1698	19
MAG023	Bacteroidota;c_Bacteroidia;o_Bacteroidales;f_Marinifilaceae;g_Butyricimonas;s_Butyricimonas sp900184685	genus	uncultured	Bacteroidetes	Butyricimonas	Butyricimonas_sp.	5.00014	1846	59
MAG024	Bacteroidota;c_Bacteroidia;o_Bacteroidales;f_Marinifilaceae;g_Butyricimonas;s_	genus	uncultured	Bacteroidetes	Butyricimonas	Butyricimonas_sp.	4.71922	1809	67
MAG025	Bacteroidota;c_Bacteroidia;o_Bacteroidales;f_Marinifilaceae;g_Butyricimonas;s_Butyricimonas sp900258545	species	cultured	Bacteroidetes	Butyricimonas	Butyricimonas_faecalis	4.04074	1622	51
MAG026	Bacteroidota;c_Bacteroidia;o_Bacteroidales;f_Marinifilaceae;g_Butyricimonas;s_Butyricimonas virosa	species	cultured	Bacteroidetes	Butyricimonas	Butyricimonas_virosa	4.4511	1765	54
MAG027	Bacteroidota;c_Bacteroidia;o_Bacteroidales;f_Marinifilaceae;g_Butyricimonas;s_Butyricimonas sp002161485	genus	uncultured	Bacteroidetes	Butyricimonas	Butyricimonas_sp.	4.96093	1887	59
MAG028	Bacteroidota;c_Bacteroidia;o_Bacteroidales;f_Marinifilaceae;g_Butyricimonas;s_Butyricimonas synergistica_A	species	cultured	Bacteroidetes	Butyricimonas	Butyricimonas_synergistica	4.38935	1759	62
MAG030	Bacteroidota;c_Bacteroidia;o_Bacteroidales;f_Marinifilaceae;g_Odoribacter;s_Odoribacter splanchnicus	species	cultured	Bacteroidetes	Odoribacter	Odoribacter_splanchnicus	3.94847	1718	79
MAG031	Bacteroidota;c_Bacteroidia;o_Bacteroidales;f_Marinifilaceae;g_Odoribacter;s_Odoribacter massiliensis	species	cultured	Bacteroidetes	Odoribacter	Odoribacter_massiliensis	3.68067	1603	101
MAG032	Bacteroidota;c_Bacteroidia;o_Bacteroidales;f_Marinifilaceae;g_Odoribacter;s_	genus	uncultured	Bacteroidetes	Odoribacter	Odoribacter_sp.	3.89629	1591	111
MAG034	Bacteroidota;c_Bacteroidia;o_Bacteroidales;f_Bacteroidaceae;g_Bacteroides;s_Bacteroides fragilis	species	cultured	Bacteroidetes	Bacteroides	Bacteroides_fragilis	4.81339	1897	219
MAG035	Bacteroidota;c_Bacteroidia;o_Bacteroidales;f_Bacteroidaceae;g_Bacteroides;s_Bacteroides fragilis_A	species	cultured	Bacteroidetes	Bacteroides	Bacteroides_fragilis	4.85624	1880	223
MAG038	Bacteroidota;c_Bacteroidia;o_Bacteroidales;f_Tannerellaceae;g_Parabacteroides;s_Parabacteroides distasonis	species	cultured	Bacteroidetes	Parabacteroides	Parabacteroides_distasonis	4.86361	2042	207
MAG039	Bacteroidota;c_Bacteroidia;o_Bacteroidales;f_Tannerellaceae;g_Parabacteroides;s_	genus	uncultured	Bacteroidetes	Parabacteroides	Parabacteroides_sp.	4.72896	1873	211
MAG040	Bacteroidota;c_Bacteroidia;o_Bacteroidales;f_Tannerellaceae;g_Parabacteroides;s_Parabacteroides johnsonii	species	cultured	Bacteroidetes	Parabacteroides	Parabacteroides_johnsonii	4.30832	1812	209
MAG041	Bacteroidota;c_Bacteroidia;o_Bacteroidales;f_Tannerellaceae;g_Parabacteroides;s_Parabacteroides merdae	species	cultured	Bacteroidetes	Parabacteroides	Parabacteroides_merdae	4.10314	1748	196
MAG043	Bacteroidota;c_Bacteroidia;o_Bacteroidales;f_Tannerellaceae;g_Parabacteroides;s_Parabacteroides goldsteinii	species	cultured	Bacteroidetes	Parabacteroides	Parabacteroides_goldsteinii	6.69735	2356	337
MAG044	Bacteroidota;c_Bacteroidia;o_Bacteroidales;f_Tannerellaceae;g_Parabacteroides;s_	genus	uncultured	Bacteroidetes	Parabacteroides	Parabacteroides_sp.	6.57621	2438	360
MAG045	Bacteroidota;c_Bacteroidia;o_Bacteroidales;f_Tannerellaceae;g_Parabacteroides;s_	genus	uncultured	Bacteroidetes	Parabacteroides	Parabacteroides_sp.	4.91486	2046	257
MAG046	Bacteroidota;c_Bacteroidia;o_Bacteroidales;f_Tannerellaceae;g_Parabacteroides;s_Parabacteroides timonensis	species	cultured	Bacteroidetes	Parabacteroides	Parabacteroides_timonensis	6.01679	2360	303
MAG048	Bacteroidota;c_Bacteroidia;o_Bacteroidales;f_Barnesiellaceae;g_Barnesiella;s_Barnesiella intestinihominis	species	cultured	Bacteroidetes	Barnesiella	Barnesiella_intestinihominis	3.19696	1359	135
MAG049	Bacteroidota;c_Bacteroidia;o_Bacteroidales;f_Coprobacteraceae;g_Coprobacter;s_	genus	uncultured	Bacteroidetes	Coprobacter	Coprobacter_sp.	3.49289	1491	192
MAG062	Bacteroidota;c_Bacteroidia;o_Bacteroidales;f_Bacteroidaceae;g_Bacteroides_B;s_Bacteroides_B massiliensis	species	cultured	Bacteroidetes	Bacteroides	Bacteroides_massiliensis	3.34674	1544	154
MAG064	Bacteroidota;c_Bacteroidia;o_Bacteroidales;f_Bacteroidaceae;g_Bacteroides_B;s_Bacteroides_B dorei	species	cultured	Bacteroidetes	Bacteroides	Bacteroides_dorei	4.9056	2052	313
MAG076	Bacteroidota;c_Bacteroidia;o_Bacteroidales;f_Bacteroidaceae;g_Bacteroides;s_	genus	uncultured	Bacteroidetes	Bacteroides	Bacteroides_sp.	4.24239	1610	165
MAG078	Bacteroidota;c_Bacteroidia;o_Bacteroidales;f_Bacteroidaceae;g_Bacteroides;s_Bacteroides faecis	species	cultured	Bacteroidetes	Bacteroides	Bacteroides_faecis	5.70505	2046	366
MAG079	Bacteroidota;c_Bacteroidia;o_Bacteroidales;f_Bacteroidaceae;g_Bacteroides;s_Bacteroides thetaiotaomicron	species	cultured	Bacteroidetes	Bacteroides	Bacteroides_thetaiotaomicron	5.70862	2073	381
MAG084	Bacteroidota;c_Bacteroidia;o_Bacteroidales;f_Bacteroidaceae;g_Bacteroides;s_Bacteroides caccae	species	cultured	Bacteroidetes	Bacteroides	Bacteroides_caccae	4.68996	1836	240
MAG085	Bacteroidota;c_Bacteroidia;o_Bacteroidales;f_Bacteroidaceae;g_;s_	species	cultured	Bacteroidetes	Bacteroides	Bacteroides_sp._AF16-49	4.3424	1599	198
MAG086	Bacteroidota;c_Bacteroidia;o_Bacteroidales;f_Bacteroidaceae;g_Bacteroides;s_Bacteroides salyersiae	species	cultured	Bacteroidetes	Bacteroides	Bacteroides_salyersiae	5.11699	1885	335
MAG087	Bacteroidota;c_Bacteroidia;o_Bacteroidales;f_Bacteroidaceae;g_Bacteroides;s_Bacteroides nordii	species	cultured	Bacteroidetes	Bacteroides	Bacteroides_nordii	5.22926	1903	307
MAG136	Bacteroidota;c_Bacteroidia;o_Bacteroidales;f_Rikenellaceae;g_Alistipes;s_Alistipes putredinis	species	cultured	Bacteroidetes	Alistipes	Alistipes_putredinis	2.09195	1045	33
MAG138	Bacteroidota;c_Bacteroidia;o_Bacteroidales;f_Rikenellaceae;g_Alistipes;s_	genus	uncultured	Bacteroidetes	Alistipes	Alistipes_sp.	2.4818	1205	72
MAG139	Bacteroidota;c_Bacteroidia;o_Bacteroidales;f_Rikenellaceae;g_Alistipes;s_	species	cultured	Bacteroidetes	Alistipes	Alistipes_sp._5CPEGH6	2.72054	1236	115
MAG140	Bacteroidota;c_Bacteroidia;o_Bacteroidales;f_Rikenellaceae;g_Alistipes;s_	genus	uncultured	Bacteroidetes	Alistipes	Alistipes_sp.	3.6475	1481	166
MAG141	Bacteroidota;c_Bacteroidia;o_Bacteroidales;f_Rikenellaceae;g_Alistipes;s_Alistipes shahii	species	cultured	Bacteroidetes	Alistipes	Alistipes_shahii	2.8356	1284	99
MAG142	Bacteroidota;c_Bacteroidia;o_Bacteroidales;f_Rikenellaceae;g_Alistipes;s_Alistipes senegalensis	species	cultured	Bacteroidetes	Alistipes	Alistipes_senegalensis	3.22564	1421	195
MAG144	Bacteroidota;c_Bacteroidia;o_Bacteroidales;f_Rikenellaceae;g_Alistipes;s_	genus	uncultured	Bacteroidetes	Alistipes	Alistipes_sp.	3.0728	1324	145
MAG145	Bacteroidota;c_Bacteroidia;o_Bacteroidales;f_Rikenellaceae;g_Alistipes;s_Alistipes finegoldii	species	cultured	Bacteroidetes	Alistipes	Alistipes_finegoldii	3.22869	1397	121
MAG146	Bacteroidota;c_Bacteroidia;o_Bacteroidales;f_Rikenellaceae;g_Alistipes;s_Alistipes onderdonkii	species	cultured	Bacteroidetes	Alistipes	Alistipes_onderdonkii	3.06208	1319	141
MAG148	Bacteroidota;c_Bacteroidia;o_Bacteroidales;f_Rikenellaceae;g_Alistipes_A;s_Alistipes_A sp900240235	species	cultured	Bacteroidetes	Alistipes	Alistipes_sp._AF17-16	2.92684	1338	145
MAG149	Bacteroidota;c_Bacteroidia;o_Bacteroidales;f_Rikenellaceae;g_Alistipes_A;s_Alistipes_A ihumii	species	cultured	Bacteroidetes	Alistipes	Alistipes_ihumii	2.64523	1244	98
MAG150	Bacteroidota;c_Bacteroidia;o_Bacteroidales;f_Rikenellaceae;g_Alistipes_A;s_Alistipes_A indistinctus	species	cultured	Bacteroidetes	Alistipes	Alistipes_indistinctus	2.6689	1298	139
MAG013	Firmicutes_A;c_Clostridia;o_Peptostreptococcales;f_Anaerovoracaceae;g_Emergencia;s_Emergencia timonensis	species	cultured	Firmicutes	Emergencia	Emergencia_timonensis	3.9799	2222	19
MAG106	Firmicutes;c_Bacilli;o_Erysipelotrichales;f_Erysipelotrichaceae;g_Holdemania;s_Holdemania massiliensis	species	cultured	Firmicutes	Holdemania	Holdemania_massiliensis	3.47704	1877	85
MAG107	Firmicutes;c_Bacilli;o_Erysipelotrichales;f_Erysipelotrichaceae;g_Holdemania;s_Holdemania filiformis	species	cultured	Firmicutes	Holdemania	Holdemania_filiformis	3.47351	1784	78
MAG158	Firmicutes;c_Bacilli;o_Erysipelotrichales;f_Erysipelotrichaceae;g_Dielma;s_Dielma fastidiosa	species	cultured	Firmicutes	Dielma	Dielma_fastidiosa	3.04537	1873	65
MAG159	Firmicutes;c_Bacilli;o_Erysipelotrichales;f_Erysipelotrichaceae;g_Absiella;s_Absiella innocuum	species	cultured	Firmicutes	Absiella	Absiella_innocuum	4.02428	2306	75
MAG192	Firmicutes;c_Bacilli;o_Erysipelotrichales;f_Erysipelotrichaceae;g_Holdemanella;s_Holdemanella sp002299315	genus	uncultured	Firmicutes	Holdemanella	Holdemanella_sp.	2.1661	1335	39
MAG195	Firmicutes_A;c_Clostridia;o_Lachnospirales;f_;g_;s_	phylum	uncultured	Firmicutes	Lachnospirales_bacterium	Lachnospirales_bacterium	2.46816	1655	29
MAG196	Firmicutes_A;c_Clostridia;o_Lachnospirales;f_;g_;s_	phylum	uncultured	Firmicutes	Lachnospirales_bacterium	Lachnospirales_bacterium	2.26089	1450	31
MAG198	Firmicutes;c_Bacilli;o_Erysipelotrichales;f_Erysipelotrichaceae;g_Absiella;s_Absiella sp000163515	species	cultured	Firmicutes	Absiella	Erysipelotrichaceae_bacterium_5_2_54FAA	2.94686	1672	64
MAG199	Firmicutes;c_Bacilli;o_Erysipelotrichales;f_Erysipelotrichaceae;g_Absiella;s_	genus	uncultured	Firmicutes	Absiella	Absiella_sp.	2.36805	1423	53
MAG205	Firmicutes;c_Bacilli;o_Erysipelotrichales;f_Erysipelatoclostridiaceae;g_Erysipelatoclostridium;s_Erysipelatoclostridium ramosum	species	cultured	Firmicutes	Erysipelatoclostridium	Erysipelatoclostridium_ramosum	3.08927	1898	128
MAG210	Firmicutes_A;c_Clostridia;o_Lachnospirales;f_Lachnospiraceae;g_Clostridium_M;s_Clostridium_M asparagiforme	species	cultured	Firmicutes	Clostridium	Clostridium_asparagiforme	5.84582	3201	95
MAG213	Firmicutes_A;c_Clostridia;o_Lachnospirales;f_Lachnospiraceae;g_Clostridium_M;s_Clostridium_M bolteae	species	cultured	Firmicutes	Clostridium	Clostridium_bolteae	5.53569	3175	90
MAG214	Firmicutes_A;c_Clostridia;o_Lachnospirales;f_Lachnospiraceae;g_Clostridium_M;s_Clostridium_M citroniae	species	cultured	Firmicutes	Clostridium	Clostridium_citroniae	5.88958	3349	111
MAG215	Firmicutes_A;c_Clostridia;o_Lachnospirales;f_Lachnospiraceae;g_Clostridium_M;s_	species	cultured	Firmicutes	Clostridium	Clostridium_aldenense	5.30441	3140	98
MAG220	Firmicutes_A;c_Clostridia;o_Lachnospirales;f_Lachnospiraceae;g_Clostridium_Q;s_Clostridium_Q symbiosum	species	cultured	Firmicutes	Clostridium	Clostridium_symbiosum	4.51194	2465	51
MAG222	Firmicutes_A;c_Clostridia;o_Lachnospirales;f_Lachnospiraceae;g_CAG-81;s_CAG-81 sp000435795	family	uncultured	Firmicutes	Lachnospiraceae_bacterium	Lachnospiraceae_bacterium	2.82772	1646	40
MAG226	Firmicutes_A;c_Clostridia;o_Lachnospirales;f_Lachnospiraceae;g_UC5-1-2E3;s_UC5-1-2E3 sp001304875	family	uncultured	Firmicutes	Lachnospiraceae_bacterium	Lachnospiraceae_bacterium	3.46523	1983	50
MAG227	Firmicutes_A;c_Clostridia;o_Lachnospirales;f_Lachnospiraceae;g_;s_	family	uncultured	Firmicutes	Lachnospiraceae_bacterium	Lachnospiraceae_bacterium	3.52402	1918	55
MAG237	Firmicutes_A;c_Clostridia;o_Lachnospirales;f_Anaerotignaceae;g_Anaerotignum;s_Anaerotignum sp000436415	genus	uncultured	Firmicutes	Anaerotignum	Anaerotignum_sp.	2.07013	1243	23
MAG238	Firmicutes_A;c_Clostridia;o_Lachnospirales;f_Anaerotignaceae;g_Anaerotignum;s_Anaerotignum lactatifermentans	species	cultured	Firmicutes	Anaerotignum	Anaerotignum_lactatifermentans	2.52243	1452	31
MAG239	Firmicutes_A;c_Clostridia;o_Lachnospirales;f_Anaerotignaceae;g_Anaerotignum;s_Anaerotignum sp001304995	genus	uncultured	Firmicutes	Anaerotignum	Anaerotignum_sp.	2.26058	1382	33
MAG248	Firmicutes_A;c_Clostridia;o_Lachnospirales;f_Lachnospiraceae;g_UBA9502;s_	family	uncultured	Firmicutes	Lachnospiraceae_bacterium	Lachnospiraceae_bacterium	3.12102	1816	90
MAG252	Firmicutes_A;c_Clostridia;o_Oscillospirales;f_Ruminococcaceae;g_Ruthenibacterium;s_Ruthenibacterium lactatiformans	species	cultured	Firmicutes	Ruthenibacterium	Ruthenibacterium_lactatiformans	3.46081	1792	89
MAG275	Firmicutes_A;c_Clostridia;o_Lachnospirales;f_Lachnospiraceae;g_UBA7096;s_UBA7096 sp002492425	family	uncultured	Firmicutes	Lachnospiraceae_bacterium	Lachnospiraceae_bacterium	2.65876	1546	34
MAG284	Firmicutes_A;c_Clostridia;o_Lachnospirales;f_Lachnospiraceae;g_Eisenbergiella;s_Eisenbergiella massiliensis	species	cultured	Firmicutes	Eisenbergiella	Eisenbergiella_massiliensis	6.45352	3094	372
MAG285	Firmicutes_A;c_Clostridia;o_Lachnospirales;f_Lachnospiraceae;g_Eisenbergiella;s_Eisenbergiella tayi	species	cultured	Firmicutes	Eisenbergiella	Eisenbergiella_tayi	6.91248	3446	390
MAG289	Firmicutes_A;c_Clostridia;o_Lachnospirales;f_Lachnospiraceae;g_Hungatella;s_Hungatella hathewayi	species	cultured	Firmicutes	Hungatella	Hungatella_hathewayi	5.87174	3195	229
MAG290	Firmicutes_A;c_Clostridia;o_Lachnospirales;f_Lachnospiraceae;g_Hungatella;s_Hungatella effluvii	species	cultured	Firmicutes	Hungatella	Hungatella_effluvii	6.59923	3509	286
MAG302	Firmicutes_A;c_Clostridia;o_Lachnospirales;f_Lachnospiraceae;g_Faecalicatena;s_Faecalicatena torques	species	cultured	Firmicutes	Faecalicatena	Faecalicatena_torques	2.53352	1426	82
MAG303	Firmicutes_A;c_Clostridia;o_Lachnospirales;f_Lachnospiraceae;g_Faecalicatena;s_Faecalicatena glycyrrhizinilyticum	species	cultured	Firmicutes	Faecalicatena	Faecalicatena_glycyrrhizinilyticum	2.85306	1712	115
MAG306	Firmicutes_A;c_Clostridia;o_Lachnospirales;f_Lachnospiraceae;g_Tyzzerella;s_Tyzzerella nexilis	species	cultured	Firmicutes	Tyzzerella	Tyzzerella_nexilis	2.45949	1445	98
MAG328	Firmicutes_A;c_Clostridia;o_Lachnospirales;f_Lachnospiraceae;g_Faecalicatena;s_Faecalicatena gnavus	species	cultured	Firmicutes	Faecalicatena	Faecalicatena_gnavus	2.70486	1684	88
MAG355	Firmicutes_A;c_Clostridia;o_Christensenellales;f_CAG-74;g_;s_	phylum	uncultured	Firmicutes	Christensenellales_bacterium	Christensenellales_bacterium	2.64367	1450	52
MAG356	Firmicutes_A;c_Clostridia;o_Christensenellales;f_CAG-74;g_;s_	phylum	uncultured	Firmicutes	Christensenellales_bacterium	Christensenellales_bacterium	2.41724	1312	41
MAG357	Firmicutes_A;c_Clostridia;o_Oscillospirales;f_Ruminococcaceae;g_Anaerotruncus;s_Anaerotruncus rubiinfantis	species	cultured	Firmicutes	Anaerotruncus	Anaerotruncus_rubiinfantis	2.97225	1934	40
MAG358	Firmicutes_A;c_Clostridia;o_Oscillospirales;f_Ruminococcaceae;g_Anaerotruncus;s_Anaerotruncus colihominis	species	cultured	Firmicutes	Anaerotruncus	Anaerotruncus_colihominis	2.94609	1779	31
MAG363	Firmicutes_C;c_Negativicutes;o_Acidaminococcales;f_Acidaminococcaceae;g_Phascolarctobacterium;s_	genus	uncultured	Firmicutes	Phascolarctobacterium	Phascolarctobacterium_sp.	2.35957	1469	26
MAG364	Firmicutes_C;c_Negativicutes;o_Acidaminococcales;f_Acidaminococcaceae;g_Phascolarctobacterium;s_Phascolarctobacterium faecium	species	cultured	Firmicutes	Phascolarctobacterium	Phascolarctobacterium_faecium	2.18547	1425	22
MAG380	Firmicutes_A;c_Clostridia;o_Oscillospirales;f_Ruminococcaceae;g_Phocea;s_	genus	uncultured	Firmicutes	Phocea	Phocea_sp.	2.08126	1175	22
MAG383	Firmicutes_A;c_Clostridia;o_Oscillospirales;f_Acutalibacteraceae;g_;s_	family	uncultured	Firmicutes	Acutalibacteraceae_bacterium	Acutalibacteraceae_bacterium	2.08277	1240	31
MAG385	Firmicutes_A;c_Clostridia;o_Oscillospirales;f_Ruminococcaceae;g_UBA866;s_	family	uncultured	Firmicutes	Ruminococcaceae_bacterium	Ruminococcaceae_bacterium	2.27466	1319	96
MAG417	Firmicutes_A;c_Clostridia;o_Oscillospirales;f_Acutalibacteraceae;g_;s_	family	uncultured	Firmicutes	Acutalibacteraceae_bacterium	Acutalibacteraceae_bacterium	2.4684	1279	58
MAG445	Firmicutes_A;c_Clostridia;o_Oscillospirales;f_Oscillospiraceae;g_CAG-110;s_CAG-110 sp003525905	family	uncultured	Firmicutes	Oscillospiraceae_bacterium	Oscillospiraceae_bacterium	2.20171	1209	37
MAG456	Firmicutes_A;c_Clostridia;o_Oscillospirales;f_Oscillospiraceae;g_Marseille-P3106;s_	family	uncultured	Firmicutes	Oscillospiraceae_bacterium	Oscillospiraceae_bacterium	2.8098	1638	28
MAG457	Firmicutes_A;c_Clostridia;o_Oscillospirales;f_Oscillospiraceae;g_Flavonifractor;s_Flavonifractor plautii	species	cultured	Firmicutes	Flavonifractor	Flavonifractor_plautii	3.45165	2021	41
MAG458	Firmicutes_A;c_Clostridia;o_Oscillospirales;f_Oscillospiraceae;g_Intestinimonas;s_Intestinimonas massiliensis	species	cultured	Firmicutes	Intestinimonas	Intestinimonas_massiliensis	2.6405	1668	42
MAG459	Firmicutes_A;c_Clostridia;o_Oscillospirales;f_Oscillospiraceae;g_Intestinimonas;s_	genus	uncultured	Firmicutes	Intestinimonas	Intestinimonas_sp.	2.85191	1663	34
MAG460	Firmicutes_A;c_Clostridia;o_Oscillospirales;f_Oscillospiraceae;g_Intestinimonas;s_Intestinimonas butyriciproducens	species	cultured	Firmicutes	Intestinimonas	Intestinimonas_butyriciproducens	3.18625	1861	44
MAG461	Firmicutes_A;c_Clostridia;o_Oscillospirales;f_Oscillospiraceae;g_Lawsonibacter;s_Lawsonibacter sp900066645	genus	uncultured	Firmicutes	Lawsonibacter	Lawsonibacter_sp.	2.38575	1425	24
MAG462	Firmicutes_A;c_Clostridia;o_Oscillospirales;f_Oscillospiraceae;g_Lawsonibacter;s_Lawsonibacter sp900066825	genus	uncultured	Firmicutes	Lawsonibacter	Lawsonibacter_sp.	2.47917	1487	26
MAG464	Firmicutes_A;c_Clostridia;o_Oscillospirales;f_Oscillospiraceae;g_Lawsonibacter;s_Lawsonibacter asaccharolyticus	species	cultured	Firmicutes	Lawsonibacter	Lawsonibacter_asaccharolyticus	2.52477	1482	31
MAG471	Firmicutes_A;c_Clostridia;o_Oscillospirales;f_Oscillospiraceae;g_CAG-83;s_	family	uncultured	Firmicutes	Oscillospiraceae_bacterium	Oscillospiraceae_bacterium	1.99614	1204	25
MAG480	Firmicutes_A;c_Clostridia;o_Oscillospirales;f_Oscillospiraceae;g_Oscillibacter;s_	genus	uncultured	Firmicutes	Oscillibacter	Oscillibacter_sp.	2.65138	1623	31
MAG485	Firmicutes_A;c_Clostridia;o_Oscillospirales;f_Oscillospiraceae;g_Oscillibacter;s_Oscillibacter sp900066435	genus	uncultured	Firmicutes	Oscillibacter	Oscillibacter_sp.	3.21221	1784	28
MAG487	Firmicutes_A;c_Clostridia;o_Oscillospirales;f_Oscillospiraceae;g_CAG-110;s_CAG-110 sp000435995	family	uncultured	Firmicutes	Oscillospiraceae_bacterium	Oscillospiraceae_bacterium	2.73411	1404	43
MAG496	Firmicutes_A;c_Clostridia;o_Oscillospirales;f_Oscillospiraceae;g_;s_	family	uncultured	Firmicutes	Oscillospiraceae_bacterium	Oscillospiraceae_bacterium	2.00633	1267	25
MAG497	Firmicutes_A;c_Clostridia;o_Oscillospirales;f_Ruminococcaceae;g_Fournierella;s_	genus	uncultured	Firmicutes	Fournierella	Fournierella_sp.	2.3477	1362	62
MAG498	Firmicutes_A;c_Clostridia;o_Oscillospirales;f_Ruminococcaceae;g_Anaerotruncus;s_Anaerotruncus sp900199635	species	cultured	Firmicutes	Anaerotruncus	Anaerotruncus_sp._22A2-44	2.94505	1830	34
MAG508	Firmicutes_A;c_Clostridia;o_Oscillospirales;f_Butyricicoccaceae;g_Agathobaculum;s_Agathobaculum sp900291975	genus	uncultured	Firmicutes	Agathobaculum	Agathobaculum_sp.	2.45798	1608	32
MAG186	Fusobacteriota;c_Fusobacteriia;o_Fusobacteriales;f_Fusobacteriaceae;g_Fusobacterium_A;s_Fusobacterium_A mortiferum	species	cultured	Fusobacteria	Fusobacterium	Fusobacterium_mortiferum	2.37563	1666	64
MAG188	Fusobacteriota;c_Fusobacteriia;o_Fusobacteriales;f_Fusobacteriaceae;g_Fusobacterium_A;s_	species	cultured	Fusobacteria	Fusobacterium	Fusobacterium_ulcerans	3.45812	2073	45
MAG189	Fusobacteriota;c_Fusobacteriia;o_Fusobacteriales;f_Fusobacteriaceae;g_Fusobacterium_A;s_Fusobacterium_A ulcerans	species	cultured	Fusobacteria	Fusobacterium	Fusobacterium_ulcerans	3.37703	2049	49
MAG190	Fusobacteriota;c_Fusobacteriia;o_Fusobacteriales;f_Fusobacteriaceae;g_Fusobacterium_A;s_Fusobacterium_A varium_B	species	cultured	Fusobacteria	Fusobacterium	Fusobacterium_varium	3.145	1902	47
MAG191	Fusobacteriota;c_Fusobacteriia;o_Fusobacteriales;f_Fusobacteriaceae;g_Fusobacterium_A;s_Fusobacterium_A varium_A	species	cultured	Fusobacteria	Fusobacterium	Fusobacterium_varium	3.30992	2033	48
MAG006	Proteobacteria;c_Gammaproteobacteria;o_Burkholderiales;f_Burkholderiaceae;g_Turicimonas;s_Turicimonas muris	species	cultured	Proteobacteria	Turicimonas	Turicimonas_muris	2.54695	1661	19
MAG007	Proteobacteria;c_Gammaproteobacteria;o_Burkholderiales;f_Burkholderiaceae;g_Comamonas;s_Comamonas kerstersii	species	cultured	Proteobacteria	Comamonas	Comamonas_kerstersii	3.2688	2234	33
MAG009	Proteobacteria;c_Gammaproteobacteria;o_Burkholderiales;f_Burkholderiaceae;g_Sutterella;s_Sutterella wadsworthensis_B	species	cultured	Proteobacteria	Sutterella	Sutterella_wadsworthensis	2.84823	1681	27
MAG015	Proteobacteria;c_Gammaproteobacteria;o_Enterobacterales;f_Enterobacteriaceae;g_Klebsiella;s_Klebsiella pneumoniae	species	cultured	Proteobacteria	Klebsiella	Klebsiella_pneumoniae	5.16909	3815	110
MAG016	Proteobacteria;c_Gammaproteobacteria;o_Enterobacterales;f_Enterobacteriaceae;g_Kluyvera;s_Kluyvera georgiana_A	species	cultured	Proteobacteria	Kluyvera	Kluyvera_georgiana	5.03212	3579	159
MAG019	Proteobacteria;c_Gammaproteobacteria;o_Enterobacterales;f_Enterobacteriaceae;g_Escherichia;s_Escherichia flexneri	species	cultured	Proteobacteria	Escherichia	Escherichia_coli	4.54364	3476	91
MAG110	Proteobacteria;c_Gammaproteobacteria;o_Burkholderiales;f_Burkholderiaceae;g_Duodenibacillus;s_	genus	uncultured	Proteobacteria	Duodenibacillus	Duodenibacillus_sp.	2.34549	1492	20
MAG130	Proteobacteria;c_Alphaproteobacteria;o_RF32;f_CAG-239;g_51-20;s_51-20 sp001917175	phylum	uncultured	Proteobacteria	Alphaproteobacteria_bacterium	Alphaproteobacteria_bacterium	1.84921	825	36
MAG131	Proteobacteria;c_Alphaproteobacteria;o_RF32;f_CAG-239;g_CAG-495;s_CAG-495 sp000436375	phylum	uncultured	Proteobacteria	Alphaproteobacteria_bacterium	Alphaproteobacteria_bacterium	1.79604	914	35
MAG132	Proteobacteria;c_Alphaproteobacteria;o_RF32;f_CAG-239;g_CAG-495;s_CAG-495 sp000432275	phylum	uncultured	Proteobacteria	Alphaproteobacteria_bacterium	Alphaproteobacteria_bacterium	1.73447	880	30
MAG133	Proteobacteria;c_Alphaproteobacteria;o_RF32;f_CAG-239;g_CAG-495;s_	phylum	uncultured	Proteobacteria	Alphaproteobacteria_bacterium	Alphaproteobacteria_bacterium	1.66768	855	35
MAG345	Desulfobacterota_A;c_Desulfovibrionia;o_Desulfovibrionales;f_Desulfovibrionaceae;g_Desulfovibrio;s_Desulfovibrio piger	species	cultured	Proteobacteria	Desulfovibrio	Desulfovibrio_piger	2.63163	1457	35
MAG346	Desulfobacterota_A;c_Desulfovibrionia;o_Desulfovibrionales;f_Desulfovibrionaceae;g_Desulfovibrio;s_Desulfovibrio fairfieldensis	species	cultured	Proteobacteria	Desulfovibrio	Desulfovibrio_fairfieldensis	3.28404	1755	48
MAG347	Desulfobacterota_A;c_Desulfovibrionia;o_Desulfovibrionales;f_Desulfovibrionaceae;g_Desulfovibrio;s_Desulfovibrio desulfuricans_A	species	cultured	Proteobacteria	Desulfovibrio	Desulfovibrio_desulfuricans	2.90333	1609	37
MAG348	Desulfobacterota_A;c_Desulfovibrionia;o_Desulfovibrionales;f_Desulfovibrionaceae;g_Desulfovibrio;s_Desulfovibrio desulfuricans	species	cultured	Proteobacteria	Desulfovibrio	Desulfovibrio_desulfuricans	3.30062	1876	56
MAG352	Desulfobacterota_A;c_Desulfovibrionia;o_Desulfovibrionales;f_Desulfovibrionaceae;g_Bilophila;s_Bilophila wadsworthia	species	cultured	Proteobacteria	Bilophila	Bilophila_wadsworthia	4.23814	2255	48
MAG353	Desulfobacterota_A;c_Desulfovibrionia;o_Desulfovibrionales;f_Desulfovibrionaceae;g_Bilophila;s_	genus	uncultured	Proteobacteria	Bilophila	Bilophila_sp.	3.59503	1898	45
MAG128	Synergistota;c_Synergistia;o_Synergistales;f_Synergistaceae;g_An23;s_	genus	uncultured	Synergistetes	Cloacibacillus	Cloacibacillus_sp.	2.45258	1643	26
MAG129	Synergistota;c_Synergistia;o_Synergistales;f_Synergistaceae;g_Cloacibacillus;s_Cloacibacillus porcorum	species	cultured	Synergistetes	Cloacibacillus	Cloacibacillus_porcorum	3.25042	1892	30
MAG343	Verrucomicrobiota;c_Verrucomicrobiae;o_Verrucomicrobiales;f_Akkermansiaceae;g_Akkermansia;s_Akkermansia muciniphila_B	species	cultured	Verrucomicrobia	Akkermansia	Akkermansia_muciniphila	3.02129	1297	127
MAG344	Verrucomicrobiota;c_Verrucomicrobiae;o_Verrucomicrobiales;f_Akkermansiaceae;g_Akkermansia;s_Akkermansia muciniphila	species	cultured	Verrucomicrobia	Akkermansia	Akkermansia_muciniphila	2.6863	1231	104
MAG120	Actinobacteriota;c_Coriobacteriia;o_Coriobacteriales;f_Atopobiaceae;g_Olsenella_B;s_Olsenella_B sp000752675	genus	uncultured	Actinobacteria	Olsenella	Olsenella_sp.	2.33632	1444	59
MAG127	Actinobacteriota;c_Coriobacteriia;o_Coriobacteriales;f_Eggerthellaceae;g_Adlercreutzia;s_Adlercreutzia equolifaciens	species	cultured	Actinobacteria	Adlercreutzia	Adlercreutzia_equolifaciens	2.64912	1497	18
MAG368	Actinobacteriota;c_Actinobacteria;o_Actinomycetales;f_Bifidobacteriaceae;g_Bifidobacterium;s_Bifidobacterium adolescentis	species	cultured	Actinobacteria	Bifidobacterium	Bifidobacterium_adolescentis	1.97013	1109	73
MAG369	Actinobacteriota;c_Actinobacteria;o_Actinomycetales;f_Bifidobacteriaceae;g_Bifidobacterium;s_Bifidobacterium pseudocatenulatum	species	cultured	Actinobacteria	Bifidobacterium	Bifidobacterium_pseudocatenulatum	2.20066	1219	90
MAG371	Actinobacteriota;c_Actinobacteria;o_Actinomycetales;f_Bifidobacteriaceae;g_Bifidobacterium;s_Bifidobacterium longum	species	cultured	Actinobacteria	Bifidobacterium	Bifidobacterium_longum	2.18424	1225	79
MAG047	Bacteroidota;c_Bacteroidia;o_Bacteroidales;f_Muribaculaceae;g_CAG-279;s_CAG-279 sp000437795	family	uncultured	Bacteroidetes	Muribaculaceae_bacterium	Muribaculaceae_bacterium	2.34385	1056	57
MAG052	Bacteroidota;c_Bacteroidia;o_Bacteroidales;f_Muribaculaceae;g_UBA7173;s_	family	uncultured	Bacteroidetes	Muribaculaceae_bacterium	Muribaculaceae_bacterium	2.54653	1129	115
MAG053	Bacteroidota;c_Bacteroidia;o_Bacteroidales;f_Muribaculaceae;g_CAG-1031;s_CAG-1031 sp000431215	family	uncultured	Bacteroidetes	Muribaculaceae_bacterium	Muribaculaceae_bacterium	2.44962	1086	73
MAG058	Bacteroidota;c_Bacteroidia;o_Bacteroidales;f_Bacteroidaceae;g_Bacteroides_A;s_Bacteroides_A coprocola	species	cultured	Bacteroidetes	Bacteroides	Bacteroides_coprocola	3.08036	1413	169
MAG060	Bacteroidota;c_Bacteroidia;o_Bacteroidales;f_Bacteroidaceae;g_Bacteroides_A;s_Bacteroides_A plebeius	species	cultured	Bacteroidetes	Bacteroides	Bacteroides_plebeius	3.59437	1576	190
MAG061	Bacteroidota;c_Bacteroidia;o_Bacteroidales;f_Bacteroidaceae;g_Bacteroides_A;s_Bacteroides_A plebeius_A	species	cultured	Bacteroidetes	Bacteroides	Bacteroides_plebeius	3.61261	1645	202
MAG072	Bacteroidota;c_Bacteroidia;o_Bacteroidales;f_Bacteroidaceae;g_Bacteroides;s_Bacteroides eggerthii	species	cultured	Bacteroidetes	Bacteroides	Bacteroides_eggerthii	3.45214	1577	225
MAG073	Bacteroidota;c_Bacteroidia;o_Bacteroidales;f_Bacteroidaceae;g_Bacteroides;s_Bacteroides stercoris	species	cultured	Bacteroidetes	Bacteroides	Bacteroides_stercoris	3.44939	1578	184
MAG074	Bacteroidota;c_Bacteroidia;o_Bacteroidales;f_Bacteroidaceae;g_Bacteroides;s_Bacteroides sp003545565	genus	uncultured	Bacteroidetes	Bacteroides	Bacteroides_sp.	3.46212	1617	202
MAG089	Bacteroidota;c_Bacteroidia;o_Bacteroidales;f_Bacteroidaceae;g_Paraprevotella;s_	genus	uncultured	Bacteroidetes	Paraprevotella	Paraprevotella_sp.	3.31592	1385	186
MAG099	Bacteroidota;c_Bacteroidia;o_Bacteroidales;f_Bacteroidaceae;g_Prevotella;s_Prevotella sp000436915	genus	uncultured	Bacteroidetes	Prevotella	Prevotella_sp.	2.70645	1198	135
MAG101	Bacteroidota;c_Bacteroidia;o_Bacteroidales;f_Bacteroidaceae;g_Prevotella;s_Prevotella copri_A	species	cultured	Bacteroidetes	Prevotella	Prevotella_copri	2.91937	1338	142
MAG102	Bacteroidota;c_Bacteroidia;o_Bacteroidales;f_Bacteroidaceae;g_Prevotella;s_Prevotella copri	species	cultured	Bacteroidetes	Prevotella	Prevotella_copri	3.3269	1408	167
MAG157	Bacteroidota;c_Bacteroidia;o_Bacteroidales;f_Muribaculaceae;g_CAG-485;s_	family	uncultured	Bacteroidetes	Muribaculaceae_bacterium	Muribaculaceae_bacterium	2.312	1035	61
MAG167	Firmicutes;c_Bacilli;o_Lactobacillales;f_Streptococcaceae;g_Streptococcus;s_Streptococcus infantarius	species	cultured	Firmicutes	Streptococcus	Streptococcus_infantarius	1.71583	1304	39
MAG170	Firmicutes;c_Bacilli;o_Lactobacillales;f_Streptococcaceae;g_Streptococcus;s_Streptococcus thermophilus	species	cultured	Firmicutes	Streptococcus	Streptococcus_thermophilus	1.58635	1301	22
MAG171	Firmicutes;c_Bacilli;o_Lactobacillales;f_Streptococcaceae;g_Streptococcus;s_Streptococcus salivarius	species	cultured	Firmicutes	Streptococcus	Streptococcus_salivarius	1.87412	1372	52
MAG172	Firmicutes;c_Bacilli;o_Acholeplasmatales;f_CAG-307;g_CAG-307;s_CAG-307 sp001916215	phylum	uncultured	Firmicutes	Acholeplasmatales_bacterium	Acholeplasmatales_bacterium	1.44069	854	31
MAG173	Firmicutes_C;c_Negativicutes;o_Selenomonadales;f_Selenomonadaceae;g_Megamonas;s_Megamonas funiformis	species	cultured	Firmicutes	Megamonas	Megamonas_funiformis	2.40264	1601	68
MAG179	Firmicutes_A;c_Clostridia;o_Clostridiales;f_Clostridiaceae;g_Clostridium;s_	genus	uncultured	Firmicutes	Clostridium	Clostridium_sp.	2.78291	1645	78
MAG184	Firmicutes_A;c_Clostridia;o_Lachnospirales;f_CAG-274;g_CAG-274;s_	phylum	uncultured	Firmicutes	Lachnospirales_bacterium	Lachnospirales_bacterium	2.25109	1283	64
MAG185	Firmicutes_A;c_Clostridia;o_Lachnospirales;f_CAG-274;g_CAG-274;s_CAG-274 sp000432155	phylum	uncultured	Firmicutes	Lachnospirales_bacterium	Lachnospirales_bacterium	2.24228	1303	63
MAG201	Firmicutes;c_Bacilli;o_Erysipelotrichales;f_Erysipelatoclostridiaceae;g_Catenibacterium;s_Catenibacterium sp000437715	genus	uncultured	Firmicutes	Catenibacterium	Catenibacterium_sp.	2.16203	1367	55
MAG203	Firmicutes;c_Bacilli;o_Erysipelotrichales;f_Erysipelatoclostridiaceae;g_Erysipelatoclostridium;s_Erysipelatoclostridium sp000752095	genus	uncultured	Firmicutes	Erysipelatoclostridium	Erysipelatoclostridium_sp.	2.90758	1663	95
MAG209	Firmicutes_A;c_Clostridia;o_Lachnospirales;f_Lachnospiraceae;g_Clostridium_M;s_	genus	uncultured	Firmicutes	Clostridium	Clostridium_sp.	2.8889	1760	53
MAG217	Firmicutes_C;c_Negativicutes;o_Veillonellales;f_Veillonellaceae;g_Veillonella;s_Veillonella dispar	species	cultured	Firmicutes	Veillonella	Veillonella_dispar	1.963	1259	22
MAG218	Firmicutes_A;c_Clostridia;o_Lachnospirales;f_Lachnospiraceae;g_GCA-900066575;s_	family	uncultured	Firmicutes	Lachnospiraceae_bacterium	Lachnospiraceae_bacterium	2.8366	1738	45
MAG219	Firmicutes_A;c_Clostridia;o_Lachnospirales;f_Lachnospiraceae;g_Acetatifactor;s_	genus	uncultured	Firmicutes	Acetatifactor	Acetatifactor_sp.	2.78477	1535	133
MAG221	Firmicutes_A;c_Clostridia;o_Lachnospirales;f_Lachnospiraceae;g_Hungatella_A;s_	genus	uncultured	Firmicutes	Hungatella	Hungatella_sp.	2.89717	1705	88
MAG223	Firmicutes_A;c_Clostridia;o_Lachnospirales;f_Lachnospiraceae;g_CAG-81;s_CAG-81 sp900066785	family	uncultured	Firmicutes	Lachnospiraceae_bacterium	Lachnospiraceae_bacterium	2.94384	1650	36
MAG224	Firmicutes_A;c_Clostridia;o_Lachnospirales;f_Lachnospiraceae;g_CAG-81;s_CAG-81 sp900066535	family	uncultured	Firmicutes	Lachnospiraceae_bacterium	Lachnospiraceae_bacterium	2.87145	1646	28
MAG228	Firmicutes_A;c_Clostridia;o_Lachnospirales;f_Lachnospiraceae;g_Fusicatenibacter;s_Fusicatenibacter saccharivorans	species	cultured	Firmicutes	Fusicatenibacter	Fusicatenibacter_saccharivorans	2.90279	1683	128
MAG230	Firmicutes_C;c_Negativicutes;o_Selenomonadales;f_Selenomonadaceae;g_Mitsuokella;s_Mitsuokella jalaludinii	species	cultured	Firmicutes	Mitsuokella	Mitsuokella_jalaludinii	2.2144	1455	51
MAG232	Firmicutes_A;c_Clostridia;o_Lachnospirales;f_Lachnospiraceae;g_Clostridium_Q;s_Clostridium_Q sp003024715	genus	uncultured	Firmicutes	Clostridium	Clostridium_sp.	2.64672	1518	36
MAG234	Firmicutes_A;c_Clostridia;o_Lachnospirales;f_Lachnospiraceae;g_UBA9502;s_	family	uncultured	Firmicutes	Lachnospiraceae_bacterium	Lachnospiraceae_bacterium	3.01587	1765	39
MAG235	Firmicutes_A;c_Clostridia;o_Lachnospirales;f_Lachnospiraceae;g_UBA9502;s_	family	uncultured	Firmicutes	Lachnospiraceae_bacterium	Lachnospiraceae_bacterium	2.72272	1688	39
MAG236	Firmicutes_A;c_Clostridia;o_Lachnospirales;f_Lachnospiraceae;g_UBA9502;s_	family	uncultured	Firmicutes	Lachnospiraceae_bacterium	Lachnospiraceae_bacterium	2.71933	1674	40
MAG240	Firmicutes_A;c_Clostridia;o_Lachnospirales;f_Lachnospiraceae;g_Coprococcus;s_Coprococcus sp900066115	species	cultured	Firmicutes	Coprococcus	Clostridium_sp._L2-50	2.55732	1325	52
MAG242	Firmicutes_A;c_Clostridia;o_Lachnospirales;f_Lachnospiraceae;g_Coprococcus;s_Coprococcus eutactus	species	cultured	Firmicutes	Coprococcus	Coprococcus_eutactus	2.87138	1419	73
MAG243	Firmicutes_A;c_Clostridia;o_Lachnospirales;f_Lachnospiraceae;g_Coprococcus;s_Coprococcus eutactus_A	species	cultured	Firmicutes	Coprococcus	Coprococcus_eutactus	2.82692	1486	76
MAG244	Firmicutes_A;c_Clostridia;o_Lachnospirales;f_Lachnospiraceae;g_Eubacterium;s_Eubacterium_sp.	genus	uncultured	Firmicutes	Eubacterium	Eubacterium_sp.	2.54181	1316	75
MAG245	Firmicutes_A;c_Clostridia;o_Lachnospirales;f_Lachnospiraceae;g_Coprococcus;s_Coprococcus sp000433075	genus	uncultured	Firmicutes	Coprococcus	Coprococcus_sp.	2.4052	1282	39
MAG246	Firmicutes_A;c_Clostridia;o_Lachnospirales;f_Lachnospiraceae;g_CAG-127;s_CAG-127 sp900319515	family	uncultured	Firmicutes	Lachnospiraceae_bacterium	Lachnospiraceae_bacterium	2.72153	1429	52
MAG249	Firmicutes_A;c_Clostridia;o_Lachnospirales;f_Lachnospiraceae;g_Acetatifactor;s_Acetatifactor sp900066565	genus	uncultured	Firmicutes	Acetatifactor	Acetatifactor_sp.	3.01558	1647	111
MAG250	Firmicutes_A;c_Clostridia;o_Lachnospirales;f_Lachnospiraceae;g_Acetatifactor;s_Acetatifactor sp003447295	genus	uncultured	Firmicutes	Acetatifactor	Acetatifactor_sp.	2.80011	1584	100
MAG251	Firmicutes_A;c_Clostridia;o_Lachnospirales;f_Lachnospiraceae;g_Acetatifactor;s_Acetatifactor sp900066365	genus	uncultured	Firmicutes	Acetatifactor	Acetatifactor_sp.	2.7081	1498	115
MAG254	Firmicutes_A;c_Clostridia;o_Lachnospirales;f_Lachnospiraceae;g_CAG-95;s_CAG-95 sp900066375	family	uncultured	Firmicutes	Lachnospiraceae_bacterium	Lachnospiraceae_bacterium	2.47239	1527	92
MAG257	Firmicutes_A;c_Clostridia;o_Oscillospirales;f_Acutalibacteraceae;g_Eubacterium_R;s_Eubacterium_R sp000434995	genus	uncultured	Firmicutes	Eubacterium	Eubacterium_sp.	1.95159	1105	66
MAG258	Firmicutes_A;c_Clostridia;o_Oscillospirales;f_Acutalibacteraceae;g_Eubacterium_R;s_Eubacterium_R sp000436835	genus	uncultured	Firmicutes	Eubacterium	Eubacterium_sp.	1.99706	1075	65
MAG262	Firmicutes_A;c_Clostridia;o_Lachnospirales;f_Lachnospiraceae;g_;s_	family	uncultured	Firmicutes	Lachnospiraceae_bacterium	Lachnospiraceae_bacterium	2.36127	1380	106
MAG264	Firmicutes_A;c_Clostridia;o_Lachnospirales;f_Lachnospiraceae;g_CAG-95;s_CAG-95 sp000438155	family	uncultured	Firmicutes	Lachnospiraceae_bacterium	Lachnospiraceae_bacterium	3.28728	1696	134
MAG266	Firmicutes_A;c_Clostridia;o_Lachnospirales;f_Lachnospiraceae;g_;s_	family	uncultured	Firmicutes	Lachnospiraceae_bacterium	Lachnospiraceae_bacterium	2.88422	1532	87
MAG267	Firmicutes_A;c_Clostridia;o_Lachnospirales;f_Lachnospiraceae;g_Agathobacter;s_Agathobacter rectale	species	cultured	Firmicutes	Agathobacter	Agathobacter_rectale	2.92528	1626	89
MAG268	Firmicutes_A;c_Clostridia;o_Lachnospirales;f_Lachnospiraceae;g_Agathobacter;s_	genus	uncultured	Firmicutes	Agathobacter	Agathobacter_sp.	2.65494	1499	97
MAG269	Firmicutes_A;c_Clostridia;o_Lachnospirales;f_Lachnospiraceae;g_Agathobacter;s_Agathobacter faecis	species	cultured	Firmicutes	Agathobacter	Agathobacter_faecis	2.96883	1715	106
MAG270	Firmicutes_A;c_Clostridia;o_Lachnospirales;f_Lachnospiraceae;g_CAG-45;s_CAG-45 sp900066395	family	uncultured	Firmicutes	Lachnospiraceae_bacterium	Lachnospiraceae_bacterium	2.68552	1552	79
MAG271	Firmicutes_A;c_Clostridia;o_Lachnospirales;f_Lachnospiraceae;g_Roseburia;s_Roseburia intestinalis	species	cultured	Firmicutes	Roseburia	Roseburia_intestinalis	3.48525	1849	140
MAG272	Firmicutes_A;c_Clostridia;o_Lachnospirales;f_Lachnospiraceae;g_Roseburia;s_	genus	uncultured	Firmicutes	Roseburia	Roseburia_sp.	3.47335	1905	149
MAG279	Firmicutes_A;c_Clostridia;o_Lachnospirales;f_Lachnospiraceae;g_Eubacterium;s_Eubacterium_sp.	genus	uncultured	Firmicutes	Eubacterium	Eubacterium_sp.	2.67015	1434	71
MAG280	Firmicutes_A;c_Clostridia;o_Lachnospirales;f_Lachnospiraceae;g_Blautia_A;s_	species	cultured	Firmicutes	Blautia	Ruminococcus_sp._SR1/5	3.03806	1800	82
MAG281	Firmicutes_A;c_Clostridia;o_Lachnospirales;f_Lachnospiraceae;g_Blautia_A;s_Blautia_A massiliensis	species	cultured	Firmicutes	Blautia	Blautia_massiliensis	2.67409	1664	61
MAG282	Firmicutes_A;c_Clostridia;o_Lachnospirales;f_Lachnospiraceae;g_UBA7182;s_	family	uncultured	Firmicutes	Lachnospiraceae_bacterium	Lachnospiraceae_bacterium	2.13657	1539	41
MAG283	Firmicutes_A;c_Clostridia;o_Lachnospirales;f_Lachnospiraceae;g_CAG-510;s_CAG-510 sp000434615	family	uncultured	Firmicutes	Lachnospiraceae_bacterium	Lachnospiraceae_bacterium	2.64957	1476	88
MAG293	Firmicutes_A;c_Clostridia;o_Lachnospirales;f_Lachnospiraceae;g_Lachnospira;s_	genus	uncultured	Firmicutes	Lachnospira	Lachnospira_sp.	2.82031	1464	65
MAG294	Firmicutes_A;c_Clostridia;o_Lachnospirales;f_Lachnospiraceae;g_Lachnospira;s_Lachnospira eligens_B	species	cultured	Firmicutes	Lachnospira	Lachnospira_eligens	2.67187	1487	69
MAG295	Firmicutes_A;c_Clostridia;o_Lachnospirales;f_Lachnospiraceae;g_Lachnospira;s_Lachnospira rogosae	species	cultured	Firmicutes	Lachnospira	Lachnospira_rogosae	2.63038	1477	64
MAG296	Firmicutes_A;c_Clostridia;o_Lachnospirales;f_Lachnospiraceae;g_Lachnospira;s_Lachnospira sp000436535	genus	uncultured	Firmicutes	Lachnospira	Lachnospira_sp.	2.64527	1408	68
MAG297	Firmicutes_A;c_Clostridia;o_Lachnospirales;f_Lachnospiraceae;g_Lachnospira;s_Lachnospira sp000436475	genus	uncultured	Firmicutes	Lachnospira	Lachnospira_sp.	2.89954	1514	94
MAG298	Firmicutes_A;c_Clostridia;o_Lachnospirales;f_Lachnospiraceae;g_Lachnospira;s_Lachnospira sp900316325	genus	uncultured	Firmicutes	Lachnospira	Lachnospira_sp.	2.41834	1385	75
MAG299	Firmicutes_A;c_Clostridia;o_Lachnospirales;f_Lachnospiraceae;g_Lachnospira;s_Lachnospira sp000437735	genus	uncultured	Firmicutes	Lachnospira	Lachnospira_sp.	2.90267	1583	88
MAG300	Firmicutes_A;c_Clostridia;o_Lachnospirales;f_Lachnospiraceae;g_Eubacterium;s_Eubacterium_sp.	genus	uncultured	Firmicutes	Eubacterium	Eubacterium_sp.	2.66201	1371	82
MAG301	Firmicutes_A;c_Clostridia;o_Lachnospirales;f_Lachnospiraceae;g_Eubacterium_F;s_Eubacterium_F sp003491505	genus	uncultured	Firmicutes	Eubacterium	Eubacterium_sp.	2.68886	1421	86
MAG312	Firmicutes_A;c_Clostridia;o_Lachnospirales;f_Lachnospiraceae;g_Blautia_A;s_Blautia_A sp900066145	genus	uncultured	Firmicutes	Blautia	Blautia_sp.	3.32718	1930	134
MAG313	Firmicutes_A;c_Clostridia;o_Lachnospirales;f_Lachnospiraceae;g_Blautia;s_Blautia sp000436935	genus	uncultured	Firmicutes	Blautia	Blautia_sp.	2.84847	1715	79
MAG314	Firmicutes_A;c_Clostridia;o_Lachnospirales;f_Lachnospiraceae;g_Blautia_A;s_	genus	uncultured	Firmicutes	Blautia	Blautia_sp.	3.70134	2013	95
MAG315	Firmicutes_A;c_Clostridia;o_Lachnospirales;f_Lachnospiraceae;g_Blautia_A;s_Blautia_A wexlerae	species	cultured	Firmicutes	Blautia	Blautia_wexlerae	3.81798	2009	83
MAG316	Firmicutes_A;c_Clostridia;o_Lachnospirales;f_Lachnospiraceae;g_Blautia_A;s_Blautia_A obeum	species	cultured	Firmicutes	Blautia	Blautia_obeum	2.90302	1778	66
MAG317	Firmicutes_A;c_Clostridia;o_Lachnospirales;f_Lachnospiraceae;g_Blautia_A;s_Blautia_A sp000436615	genus	uncultured	Firmicutes	Blautia	Blautia_sp.	3.09417	1935	74
MAG318	Firmicutes_A;c_Clostridia;o_Lachnospirales;f_Lachnospiraceae;g_Anaerostipes;s_Anaerostipes hadrus	species	cultured	Firmicutes	Anaerostipes	Anaerostipes_hadrus	2.67589	1650	58
MAG319	Firmicutes_A;c_Clostridia;o_Lachnospirales;f_Lachnospiraceae;g_Eubacterium_E;s_Eubacterium_E hallii	species	cultured	Firmicutes	Eubacterium	Eubacterium_hallii	3.08573	1708	54
MAG320	Firmicutes_A;c_Clostridia;o_Lachnospirales;f_Lachnospiraceae;g_Eubacterium_E;s_Eubacterium_E hallii_A	species	cultured	Firmicutes	Eubacterium	Eubacterium_hallii	3.45865	1761	43
MAG321	Firmicutes_A;c_Clostridia;o_Lachnospirales;f_Lachnospiraceae;g_Eubacterium;s_Eubacterium_sp.	genus	uncultured	Firmicutes	Eubacterium	Eubacterium_sp.	2.83199	1475	79
MAG322	Firmicutes_A;c_Clostridia;o_Lachnospirales;f_Lachnospiraceae;g_Eubacterium;s_Eubacterium_sp.	genus	uncultured	Firmicutes	Eubacterium	Eubacterium_sp.	2.47616	1420	77
MAG323	Firmicutes_A;c_Clostridia;o_Lachnospirales;f_Lachnospiraceae;g_Eubacterium_G;s_Eubacterium_G sp000432355	genus	uncultured	Firmicutes	Eubacterium	Eubacterium_sp.	2.39759	1232	112
MAG324	Firmicutes_A;c_Clostridia;o_Lachnospirales;f_Lachnospiraceae;g_Eubacterium_G;s_Eubacterium_G sp000434315	genus	uncultured	Firmicutes	Eubacterium	Eubacterium_sp.	2.78199	1370	86
MAG326	Firmicutes_A;c_Clostridia;o_Lachnospirales;f_Lachnospiraceae;g_Eubacterium_G;s_Eubacterium_G ventriosum	species	cultured	Firmicutes	Eubacterium	Eubacterium_ventriosum	2.49189	1327	72
MAG327	Firmicutes_A;c_Clostridia;o_Lachnospirales;f_Lachnospiraceae;g_Eisenbergiella;s_Eisenbergiella sp900066775	genus	uncultured	Firmicutes	Eisenbergiella	Eisenbergiella_sp.	2.61726	1431	127
MAG330	Firmicutes_A;c_Clostridia;o_Lachnospirales;f_Lachnospiraceae;g_Eubacterium_I;s_Eubacterium_I ramulus	species	cultured	Firmicutes	Eubacterium	Eubacterium_ramulus	2.73598	1559	60
MAG331	Firmicutes_A;c_Clostridia;o_Lachnospirales;f_Lachnospiraceae;g_UBA11774;s_UBA11774 sp003507655	family	uncultured	Firmicutes	Lachnospiraceae_bacterium	Lachnospiraceae_bacterium	2.21564	1430	42
MAG333	Firmicutes_A;c_Clostridia;o_Lachnospirales;f_Lachnospiraceae;g_CAG-56;s_CAG-56 sp900066615	family	uncultured	Firmicutes	Lachnospiraceae_bacterium	Lachnospiraceae_bacterium	2.61996	1409	76
MAG334	Firmicutes_A;c_Clostridia;o_Lachnospirales;f_Lachnospiraceae;g_Coprococcus_B;s_Coprococcus_B comes	species	cultured	Firmicutes	Coprococcus	Coprococcus_comes	2.55335	1675	54
MAG335	Firmicutes_A;c_Clostridia;o_Lachnospirales;f_Lachnospiraceae;g_Dorea;s_Dorea longicatena	species	cultured	Firmicutes	Dorea	Dorea_longicatena	2.69988	1646	53
MAG338	Firmicutes_A;c_Clostridia;o_Lachnospirales;f_Lachnospiraceae;g_KLE1615;s_KLE1615 sp900066985	family	uncultured	Firmicutes	Lachnospiraceae_bacterium	Lachnospiraceae_bacterium	3.87575	1952	201
MAG339	Firmicutes_A;c_Clostridia;o_Lachnospirales;f_Lachnospiraceae;g_Eubacterium;s_Eubacterium_sp.	genus	uncultured	Firmicutes	Eubacterium	Eubacterium_sp.	3.16583	1543	83
MAG350	Firmicutes_A;c_Clostridia;o_Christensenellales;f_CAG-74;g_UBA11524;s_UBA11524 sp000437595	phylum	uncultured	Firmicutes	Christensenellales_bacterium	Christensenellales_bacterium	2.74053	1378	138
MAG360	Firmicutes_C;c_Negativicutes;o_Acidaminococcales;f_Acidaminococcaceae;g_;s_	family	uncultured	Firmicutes	Acidaminococcaceae_bacterium	Acidaminococcaceae_bacterium	1.56583	1178	22
MAG372	Firmicutes_A;c_Clostridia;o_Oscillospirales;f_Ruminococcaceae;g_UBA1394;s_UBA1394 sp900066845	family	uncultured	Firmicutes	Ruminococcaceae_bacterium	Ruminococcaceae_bacterium	2.22029	1267	74
MAG373	Firmicutes_A;c_Clostridia;o_Monoglobales;f_UBA1381;g_CAG-41;s_CAG-41 sp900066215	phylum	uncultured	Firmicutes	Monoglobales_bacterium	Monoglobales_bacterium	2.44752	1218	110
MAG376	Firmicutes_A;c_Clostridia;o_Oscillospirales;f_Acutalibacteraceae;g_Ruminococcus_E;s_Ruminococcus_E bromii_B	species	cultured	Firmicutes	Ruminococcus	Ruminococcus_bromii	2.05374	1132	44
MAG378	Firmicutes_A;c_Clostridia;o_Oscillospirales;f_Acutalibacteraceae;g_Ruminococcus_E;s_Ruminococcus_E sp003526955	genus	uncultured	Firmicutes	Ruminococcus	Ruminococcus_sp.	2.04181	1131	46
MAG386	Firmicutes_A;c_Clostridia;o_Oscillospirales;f_Ruminococcaceae;g_Ruminiclostridium_E;s_Ruminiclostridium_E siraeum	species	cultured	Firmicutes	Ruminiclostridium	Ruminiclostridium_siraeum	2.41315	1290	80
MAG389	Firmicutes_A;c_Clostridia;o_Oscillospirales;f_Ruminococcaceae;g_Ruminococcus_D;s_Ruminococcus_D bicirculans	species	cultured	Firmicutes	Ruminococcus	Ruminococcus_bicirculans	2.56741	1318	70
MAG390	Firmicutes_A;c_Clostridia;o_Oscillospirales;f_Ruminococcaceae;g_Ruminococcus_C;s_Ruminococcus_C sp000433635	genus	uncultured	Firmicutes	Ruminococcus	Ruminococcus_sp.	2.29618	1215	98
MAG391	Firmicutes_A;c_Clostridia;o_Oscillospirales;f_Ruminococcaceae;g_Ruminococcus_C;s_Ruminococcus_C sp000437175	genus	uncultured	Firmicutes	Ruminococcus	Ruminococcus_sp.	2.30283	1266	104
MAG392	Firmicutes_A;c_Clostridia;o_Oscillospirales;f_Ruminococcaceae;g_Ruminococcus_C;s_Ruminococcus_C sp000980705	genus	uncultured	Firmicutes	Ruminococcus	Ruminococcus_sp.	2.36611	1236	103
MAG393	Firmicutes_A;c_Clostridia;o_Oscillospirales;f_Ruminococcaceae;g_Ruminococcus_C;s_Ruminococcus_C callidus	species	cultured	Firmicutes	Ruminococcus	Ruminococcus_callidus	2.45728	1245	102
MAG395	Firmicutes_A;c_Clostridia;o_Oscillospirales;f_Acutalibacteraceae;g_CAG-180;s_CAG-180 sp000432435	family	uncultured	Firmicutes	Acutalibacteraceae_bacterium	Acutalibacteraceae_bacterium	1.98311	1165	69
MAG404	Firmicutes_C;c_Negativicutes;o_Veillonellales;f_Megasphaeraceae;g_Megasphaera;s_Megasphaera sp000417505	species	cultured	Firmicutes	Megasphaera	Megasphaera_elsdenii	2.23489	1469	47
MAG407	Firmicutes_C;c_Negativicutes;o_Veillonellales;f_Dialisteraceae;g_Dialister;s_Dialister sp000434475	genus	uncultured	Firmicutes	Dialister	Dialister_sp.	1.99863	1171	20
MAG409	Firmicutes_C;c_Negativicutes;o_Veillonellales;f_Dialisteraceae;g_Dialister;s_Dialister succinatiphilus	species	cultured	Firmicutes	Dialister	Dialister_succinatiphilus	2.25176	1235	31
MAG410	Firmicutes_C;c_Negativicutes;o_Veillonellales;f_Dialisteraceae;g_Dialister;s_	genus	uncultured	Firmicutes	Dialister	Dialister_sp.	2.45794	1303	24
MAG422	Firmicutes_A;c_Clostridia;o_Oscillospirales;f_Ruminococcaceae;g_Faecalibacterium;s_Faecalibacterium prausnitzii_G	species	cultured	Firmicutes	Faecalibacterium	Faecalibacterium_prausnitzii	2.16001	1325	49
MAG424	Firmicutes_A;c_Clostridia;o_Oscillospirales;f_Ruminococcaceae;g_Faecalibacterium;s_Faecalibacterium prausnitzii_J	species	cultured	Firmicutes	Faecalibacterium	Faecalibacterium_prausnitzii	2.06358	1234	62
MAG425	Firmicutes_A;c_Clostridia;o_Oscillospirales;f_Ruminococcaceae;g_Faecalibacterium;s_Faecalibacterium prausnitzii_K	species	cultured	Firmicutes	Faecalibacterium	Faecalibacterium_prausnitzii	2.32976	1335	70
MAG426	Firmicutes_A;c_Clostridia;o_Oscillospirales;f_Ruminococcaceae;g_Faecalibacterium;s_	genus	uncultured	Firmicutes	Faecalibacterium	Faecalibacterium_sp.	2.17358	1297	58
MAG427	Firmicutes_A;c_Clostridia;o_Oscillospirales;f_Ruminococcaceae;g_Faecalibacterium;s_Faecalibacterium prausnitzii_D	species	cultured	Firmicutes	Faecalibacterium	Faecalibacterium_prausnitzii	2.29664	1424	61
MAG428	Firmicutes_A;c_Clostridia;o_Oscillospirales;f_Ruminococcaceae;g_Faecalibacterium;s_Faecalibacterium prausnitzii_I	species	cultured	Firmicutes	Faecalibacterium	Faecalibacterium_prausnitzii	2.32269	1368	48
MAG430	Firmicutes_A;c_Clostridia;o_Oscillospirales;f_Ruminococcaceae;g_Faecalibacterium;s_Faecalibacterium prausnitzii_H	species	cultured	Firmicutes	Faecalibacterium	Faecalibacterium_prausnitzii	2.18669	1322	57
MAG432	Firmicutes_A;c_Clostridia;o_Oscillospirales;f_Ruminococcaceae;g_Gemmiger;s_Gemmiger sp003476825	genus	uncultured	Firmicutes	Gemmiger	Gemmiger_sp.	2.447	1363	119
MAG439	Firmicutes_A;c_Clostridia;o_Oscillospirales;f_Oscillospiraceae;g_CAG-170;s_	family	uncultured	Firmicutes	Oscillospiraceae_bacterium	Oscillospiraceae_bacterium	2.1179	1290	30
MAG447	Firmicutes_A;c_Clostridia;o_Oscillospirales;f_Oscillospiraceae;g_CAG-103;s_	family	uncultured	Firmicutes	Oscillospiraceae_bacterium	Oscillospiraceae_bacterium	2.05102	1208	34
MAG448	Firmicutes_A;c_Clostridia;o_Oscillospirales;f_Oscillospiraceae;g_CAG-103;s_	family	uncultured	Firmicutes	Oscillospiraceae_bacterium	Oscillospiraceae_bacterium	1.95902	1207	28
MAG449	Firmicutes_A;c_Clostridia;o_Oscillospirales;f_Oscillospiraceae;g_CAG-103;s_CAG-103 sp000432375	family	uncultured	Firmicutes	Oscillospiraceae_bacterium	Oscillospiraceae_bacterium	1.9842	1153	30
MAG451	Firmicutes_A;c_Clostridia;o_Oscillospirales;f_Oscillospiraceae;g_F23-B02;s_F23-B02 sp001916715	family	uncultured	Firmicutes	Oscillospiraceae_bacterium	Oscillospiraceae_bacterium	1.96825	1208	34
MAG481	Firmicutes_A;c_Clostridia;o_Oscillospirales;f_Oscillospiraceae;g_Oscillibacter;s_	genus	uncultured	Firmicutes	Oscillibacter	Oscillibacter_sp.	1.93044	1253	21
MAG482	Firmicutes_A;c_Clostridia;o_Oscillospirales;f_Oscillospiraceae;g_Oscillibacter;s_	genus	uncultured	Firmicutes	Oscillibacter	Oscillibacter_sp.	1.89708	1299	28
MAG505	Firmicutes_A;c_Clostridia;o_Oscillospirales;f_Butyricicoccaceae;g_Agathobaculum;s_Agathobaculum butyriciproducens	species	cultured	Firmicutes	Agathobaculum	Agathobaculum_butyriciproducens	2.45865	1367	41
MAG506	Firmicutes_A;c_Clostridia;o_Oscillospirales;f_Butyricicoccaceae;g_Agathobaculum;s_	genus	uncultured	Firmicutes	Agathobaculum	Agathobaculum_sp.	2.1754	1277	31
MAG507	Firmicutes_A;c_Clostridia;o_Oscillospirales;f_Butyricicoccaceae;g_Agathobaculum;s_	species	cultured	Firmicutes	Agathobaculum	Butyricicoccus_sp._OM04-18BH	2.28563	1322	39
MAG511	Firmicutes_A;c_Clostridia;o_Oscillospirales;f_Ruminococcaceae;g_CAG-115;s_CAG-115 sp003531585	family	uncultured	Firmicutes	Ruminococcaceae_bacterium	Ruminococcaceae_bacterium	2.7171	1385	87
MAG513	Firmicutes_A;c_Clostridia;o_Oscillospirales;f_Acutalibacteraceae;g_Clostridium_A;s_Clostridium_A leptum	species	cultured	Firmicutes	Clostridium	Clostridium_leptum	2.61339	1503	78
MAG519	Firmicutes_A;c_Clostridia;o_Oscillospirales;f_Acutalibacteraceae;g_UBA1417;s_UBA1417 sp003531055	family	uncultured	Firmicutes	Acutalibacteraceae_bacterium	Acutalibacteraceae_bacterium	2.2204	1310	87
MAG005	Proteobacteria;c_Gammaproteobacteria;o_Burkholderiales;f_Burkholderiaceae;g_Dakarella;s_	genus	uncultured	Proteobacteria	Dakarella	Dakarella_sp.	2.24917	1482	24
MAG112	Proteobacteria;c_Gammaproteobacteria;o_Burkholderiales;f_Burkholderiaceae;g_Parasutterella;s_	genus	uncultured	Proteobacteria	Parasutterella	Parasutterella_sp.	2.53748	1626	26
MAG116	Proteobacteria;c_Gammaproteobacteria;o_Burkholderiales;f_Burkholderiaceae;g_CAG-521;s_CAG-521 sp000437635	family	uncultured	Proteobacteria	Burkholderiaceae_bacterium	Burkholderiaceae_bacterium	1.85819	1212	20
MAG118	Actinobacteriota;c_Coriobacteriia;o_Coriobacteriales;f_Coriobacteriaceae;g_Collinsella;s_Collinsella intestinalis	species	cultured	Actinobacteria	Collinsella	Collinsella_intestinalis	1.83842	1086	39
MAG121	Actinobacteriota;c_Coriobacteriia;o_Coriobacteriales;f_Coriobacteriaceae;g_Collinsella;s_	species	cultured	Actinobacteria	Collinsella	Collinsella_aerofaciens	2.14487	1232	32
MAG122	Actinobacteriota;c_Coriobacteriia;o_Coriobacteriales;f_Coriobacteriaceae;g_Collinsella;s_	species	cultured	Actinobacteria	Collinsella	Collinsella_aerofaciens	2.19444	1282	44
MAG123	Actinobacteriota;c_Coriobacteriia;o_Coriobacteriales;f_Coriobacteriaceae;g_Collinsella;s_	species	cultured	Actinobacteria	Collinsella	Collinsella_aerofaciens	2.23023	1291	42
MAG124	Actinobacteriota;c_Coriobacteriia;o_Coriobacteriales;f_Coriobacteriaceae;g_Collinsella;s_	species	cultured	Actinobacteria	Collinsella	Collinsella_aerofaciens	2.1819	1372	43
MAG126	Actinobacteriota;c_Coriobacteriia;o_Coriobacteriales;f_Eggerthellaceae;g_;s_	family	uncultured	Actinobacteria	Eggerthellaceae_bacterium	Eggerthellaceae_bacterium	2.18666	1237	20
MAG365	Actinobacteriota;c_Coriobacteriia;o_Coriobacteriales;f_Eggerthellaceae;g_CAG-1427;s_CAG-1427 sp000435475	genus	uncultured	Actinobacteria	Cryptobacterium	Cryptobacterium_sp.	1.93257	1122	25
MAG370	Actinobacteriota;c_Actinobacteria;o_Actinomycetales;f_Bifidobacteriaceae;g_Bifidobacterium;s_Bifidobacterium bifidum	species	cultured	Actinobacteria	Bifidobacterium	Bifidobacterium_bifidum	2.1533	1139	64
MAG036	Bacteroidota;c_Bacteroidia;o_Bacteroidales;f_Muribaculaceae;g_CAG-485;s_	family	uncultured	Bacteroidetes	Muribaculaceae_bacterium	Muribaculaceae_bacterium	3.38992	1441	190
MAG042	Bacteroidota;c_Bacteroidia;o_Bacteroidales;f_Tannerellaceae;g_Parabacteroides;s_Parabacteroides gordonii	species	cultured	Bacteroidetes	Parabacteroides	Parabacteroides_gordonii	6.2492	2284	305
MAG050	Bacteroidota;c_Bacteroidia;o_Bacteroidales;f_Coprobacteraceae;g_Coprobacter;s_Coprobacter fastidiosus	species	cultured	Bacteroidetes	Coprobacter	Coprobacter_fastidiosus	3.35592	1475	185
MAG051	Bacteroidota;c_Bacteroidia;o_Bacteroidales;f_Muribaculaceae;g_UBA7173;s_	family	uncultured	Bacteroidetes	Muribaculaceae_bacterium	Muribaculaceae_bacterium	2.57381	1232	115
MAG054	Bacteroidota;c_Bacteroidia;o_Bacteroidales;f_Tannerellaceae;g_Parabacteroides;s_Parabacteroides sp000436495	genus	uncultured	Bacteroidetes	Parabacteroides	Parabacteroides_sp.	3.63427	1524	190
MAG055	Bacteroidota;c_Bacteroidia;o_Bacteroidales;f_Bacteroidaceae;g_Bacteroides_A;s_Bacteroides_A coprophilus	species	cultured	Bacteroidetes	Bacteroides	Bacteroides_coprophilus	3.03018	1426	148
MAG056	Bacteroidota;c_Bacteroidia;o_Bacteroidales;f_Bacteroidaceae;g_Bacteroides_A;s_	genus	uncultured	Bacteroidetes	Bacteroides	Bacteroides_sp.	3.20628	1390	128
MAG059	Bacteroidota;c_Bacteroidia;o_Bacteroidales;f_Bacteroidaceae;g_Bacteroides_A;s_	genus	uncultured	Bacteroidetes	Bacteroides	Bacteroides_sp.	2.79386	1311	110
MAG063	Bacteroidota;c_Bacteroidia;o_Bacteroidales;f_Bacteroidaceae;g_Bacteroides_B;s_	genus	uncultured	Bacteroidetes	Bacteroides	Bacteroides_sp.	5.36993	2043	287
MAG065	Bacteroidota;c_Bacteroidia;o_Bacteroidales;f_Bacteroidaceae;g_Bacteroides;s_Bacteroides cellulosilyticus	species	cultured	Bacteroidetes	Bacteroides	Bacteroides_cellulosilyticus	6.91841	2452	542
MAG066	Bacteroidota;c_Bacteroidia;o_Bacteroidales;f_Bacteroidaceae;g_Bacteroides;s_	genus	uncultured	Bacteroidetes	Bacteroides	Bacteroides_sp.	6.477	2379	478
MAG067	Bacteroidota;c_Bacteroidia;o_Bacteroidales;f_Bacteroidaceae;g_Bacteroides;s_Bacteroides intestinalis_A	species	cultured	Bacteroidetes	Bacteroides	Bacteroides_intestinalis	6.15883	2265	471
MAG068	Bacteroidota;c_Bacteroidia;o_Bacteroidales;f_Bacteroidaceae;g_Bacteroides;s_Bacteroides intestinalis	species	cultured	Bacteroidetes	Bacteroides	Bacteroides_intestinalis	5.53841	2082	421
MAG070	Bacteroidota;c_Bacteroidia;o_Bacteroidales;f_Bacteroidaceae;g_Bacteroides;s_Bacteroides cutis	species	cultured	Bacteroidetes	Bacteroides	Bacteroides_cutis	3.95639	1760	211
MAG071	Bacteroidota;c_Bacteroidia;o_Bacteroidales;f_Bacteroidaceae;g_Bacteroides;s_Bacteroides uniformis	species	cultured	Bacteroidetes	Bacteroides	Bacteroides_uniformis	4.43588	1903	287
MAG075	Bacteroidota;c_Bacteroidia;o_Bacteroidales;f_Bacteroidaceae;g_Bacteroides;s_Bacteroides clarus	species	cultured	Bacteroidetes	Bacteroides	Bacteroides_clarus	3.72098	1678	209
MAG080	Bacteroidota;c_Bacteroidia;o_Bacteroidales;f_Bacteroidaceae;g_Bacteroides;s_Bacteroides finegoldii	species	cultured	Bacteroidetes	Bacteroides	Bacteroides_finegoldii	4.00836	1685	259
MAG081	Bacteroidota;c_Bacteroidia;o_Bacteroidales;f_Bacteroidaceae;g_Bacteroides;s_Bacteroides ovatus	species	cultured	Bacteroidetes	Bacteroides	Bacteroides_ovatus	6.45061	2316	442
MAG082	Bacteroidota;c_Bacteroidia;o_Bacteroidales;f_Bacteroidaceae;g_Bacteroides;s_Bacteroides xylanisolvens	species	cultured	Bacteroidetes	Bacteroides	Bacteroides_xylanisolvens	5.47426	2077	351
MAG090	Bacteroidota;c_Bacteroidia;o_Bacteroidales;f_Bacteroidaceae;g_Paraprevotella;s_Paraprevotella xylaniphila	species	cultured	Bacteroidetes	Paraprevotella	Paraprevotella_xylaniphila	3.48328	1381	219
MAG091	Bacteroidota;c_Bacteroidia;o_Bacteroidales;f_Bacteroidaceae;g_Paraprevotella;s_Paraprevotella clara	species	cultured	Bacteroidetes	Paraprevotella	Paraprevotella_clara	3.67802	1413	231
MAG092	Bacteroidota;c_Bacteroidia;o_Bacteroidales;f_Bacteroidaceae;g_Prevotellamassilia;s_	genus	uncultured	Bacteroidetes	Prevotellamassilia	Prevotellamassilia_sp.	2.7146	1090	88
MAG093	Bacteroidota;c_Bacteroidia;o_Bacteroidales;f_Bacteroidaceae;g_Prevotella;s_Prevotella sp000435635	genus	uncultured	Bacteroidetes	Prevotella	Prevotella_sp.	2.36847	1167	117
MAG095	Bacteroidota;c_Bacteroidia;o_Bacteroidales;f_Bacteroidaceae;g_Prevotella;s_Prevotella sp002265625	species	cultured	Bacteroidetes	Prevotella	Prevotella_sp._885	2.74548	1170	115
MAG096	Bacteroidota;c_Bacteroidia;o_Bacteroidales;f_Bacteroidaceae;g_Prevotella;s_Prevotella sp000434975	genus	uncultured	Bacteroidetes	Prevotella	Prevotella_sp.	2.68752	1149	100
MAG097	Bacteroidota;c_Bacteroidia;o_Bacteroidales;f_Bacteroidaceae;g_Prevotella;s_Prevotella stercorea	species	cultured	Bacteroidetes	Prevotella	Prevotella_stercorea	2.47215	1075	98
MAG100	Bacteroidota;c_Bacteroidia;o_Bacteroidales;f_Bacteroidaceae;g_Prevotella;s_Prevotella sp900313215	genus	uncultured	Bacteroidetes	Prevotella	Prevotella_sp.	2.88609	1249	113
MAG135	Bacteroidota;c_Bacteroidia;o_Bacteroidales;f_Rikenellaceae;g_Alistipes;s_	genus	uncultured	Bacteroidetes	Alistipes	Alistipes_sp.	2.22957	1142	135
MAG137	Bacteroidota;c_Bacteroidia;o_Bacteroidales;f_Rikenellaceae;g_Alistipes;s_Alistipes obesi	species	cultured	Bacteroidetes	Alistipes	Alistipes_obesi	2.75184	1226	74
MAG147	Bacteroidota;c_Bacteroidia;o_Bacteroidales;f_Bacteroidaceae;g_CAG-617;s_	family	uncultured	Bacteroidetes	Bacteroidaceae_bacterium	Bacteroidaceae_bacterium	2.19049	1045	91
MAG151	Bacteroidota;c_Bacteroidia;o_Bacteroidales;f_Rikenellaceae;g_Alistipes_A;s_	genus	uncultured	Bacteroidetes	Alistipes	Alistipes_sp.	2.37424	1155	99
MAG152	Bacteroidota;c_Bacteroidia;o_Bacteroidales;f_UBA932;g_RC9;s_RC9 sp000433355	genus	uncultured	Bacteroidetes	Alistipes	Alistipes_sp.	3.23593	1252	134
MAG153	Bacteroidota;c_Bacteroidia;o_Bacteroidales;f_Muribaculaceae;g_CAG-485;s_	family	uncultured	Bacteroidetes	Muribaculaceae_bacterium	Muribaculaceae_bacterium	2.37328	1032	61
MAG156	Bacteroidota;c_Bacteroidia;o_Bacteroidales;f_Muribaculaceae;g_CAG-485;s_CAG-485 sp001701295	family	uncultured	Bacteroidetes	Muribaculaceae_bacterium	Muribaculaceae_bacterium	3.07033	1202	90
MAG388	Bacteroidota;c_Bacteroidia;o_Bacteroidales;f_Rikenellaceae;g_Tidjanibacter;s_Tidjanibacter inops	species	cultured	Bacteroidetes	Tidjanibacter	Tidjanibacter_inops	2.19802	1016	33
MAG183	d_Archaea;p_Euryarchaeota;c_Methanobacteria;o_Methanobacteriales;f_Methanobacteriaceae;g_Methanobrevibacter_A;s_Methanobrevibacter_A smithii	species	cultured	Euryarchaeota	Methanobrevibacter	Methanobrevibacter_smithii	1.51781	1021	16
MAG413	d_Archaea;p_Thermoplasmatota;c_Thermoplasmata;o_Methanomassiliicoccales;f_Methanomethylophilaceae;g_Methanomethylophilus;s_Methanomethylophilus alvus	species	cultured	Euryarchaeota	Methanomethylophilus	Methanomethylophilus_alvus	1.55771	987	3
MAG003	Firmicutes_C;c_Negativicutes;o_Acidaminococcales;f_Acidaminococcaceae;g_Acidaminococcus;s_Acidaminococcus intestini	species	cultured	Firmicutes	Acidaminococcus	Acidaminococcus_intestini	2.2134	1367	35
MAG033	Firmicutes_A;c_Clostridia;o_Peptostreptococcales;f_Anaerovoracaceae;g_UBA1191;s_	family	uncultured	Firmicutes	Anaerovoracaceae_bacterium	Anaerovoracaceae_bacterium	2.04767	1293	19
MAG163	Firmicutes_A;c_Clostridia;o_TANB77;f_CAG-508;g_CAG-269;s_CAG-269 sp003525075	phylum	uncultured	Firmicutes	Clostridia_bacterium	Clostridia_bacterium	1.61358	792	35
MAG168	Firmicutes;c_Bacilli;o_Lactobacillales;f_Streptococcaceae;g_Streptococcus;s_Streptococcus pasteurianus	species	cultured	Firmicutes	Streptococcus	Streptococcus_gallolyticus	2.01597	1463	57
MAG169	Firmicutes;c_Bacilli;o_Lactobacillales;f_Streptococcaceae;g_Streptococcus;s_	species	cultured	Firmicutes	Streptococcus	Streptococcus_oralis	1.74559	1304	60
MAG175	Firmicutes;c_Bacilli;o_RF39;f_CAG-302;g_CAG-302;s_CAG-302 sp001916775	phylum	uncultured	Firmicutes	Bacilli_bacterium	Bacilli_bacterium	1.34776	635	16
MAG176	Firmicutes;c_Bacilli;o_RF39;f_CAG-302;g_CAG-302;s_	phylum	uncultured	Firmicutes	Bacilli_bacterium	Bacilli_bacterium	1.33776	621	16
MAG181	Firmicutes_A;c_Clostridia;o_Clostridiales;f_Clostridiaceae;g_Clostridium_P;s_Clostridium_P perfringens	species	cultured	Firmicutes	Clostridium	Clostridium_perfringens	3.18914	1855	122
MAG193	Firmicutes;c_Bacilli;o_Erysipelotrichales;f_Erysipelotrichaceae;g_Holdemanella;s_Holdemanella biformis	species	cultured	Firmicutes	Holdemanella	Holdemanella_biformis	2.20415	1322	49
MAG200	Firmicutes;c_Bacilli;o_Erysipelotrichales;f_Erysipelatoclostridiaceae;g_Coprobacillus;s_Coprobacillus cateniformis	species	cultured	Firmicutes	Coprobacillus	Coprobacillus_cateniformis	3.27885	1912	108
MAG202	Firmicutes;c_Bacilli;o_Erysipelotrichales;f_Erysipelatoclostridiaceae;g_Erysipelatoclostridium;s_Erysipelatoclostridium sp003024675	genus	uncultured	Firmicutes	Erysipelatoclostridium	Erysipelatoclostridium_sp.	2.29644	1442	67
MAG204	Firmicutes;c_Bacilli;o_Erysipelotrichales;f_Erysipelotrichaceae;g_CAG-536;s_CAG-536 sp000434355	family	uncultured	Firmicutes	Erysipelotrichaceae_bacterium	Erysipelotrichaceae_bacterium	1.61437	1122	25
MAG206	Firmicutes_A;c_Clostridia;o_Lachnospirales;f_Lachnospiraceae;g_Clostridium_M;s_	genus	uncultured	Firmicutes	Clostridium	Clostridium_sp.	2.69133	1634	51
MAG207	Firmicutes_A;c_Clostridia;o_Lachnospirales;f_Lachnospiraceae;g_Clostridium_M;s_Clostridium_M sp001517625	genus	uncultured	Firmicutes	Clostridium	Clostridium_sp.	2.8965	1798	92
MAG208	Firmicutes_A;c_Clostridia;o_Lachnospirales;f_Lachnospiraceae;g_Clostridium_M;s_Clostridium_M sp000431375	genus	uncultured	Firmicutes	Clostridium	Clostridium_sp.	3.26764	1910	58
MAG212	Firmicutes_A;c_Clostridia;o_Lachnospirales;f_Lachnospiraceae;g_Clostridium_M;s_	genus	uncultured	Firmicutes	Clostridium	Clostridium_sp.	3.10299	1829	56
MAG225	Firmicutes_A;c_Clostridia;o_Lachnospirales;f_Lachnospiraceae;g_Clostridium_Q;s_Clostridium_Q sp000435655	genus	uncultured	Firmicutes	Clostridium	Clostridium_sp.	2.65603	1587	38
MAG231	Firmicutes_C;c_Negativicutes;o_Selenomonadales;f_Selenomonadaceae;g_Mitsuokella;s_Mitsuokella multacida	species	cultured	Firmicutes	Mitsuokella	Mitsuokella_multacida	2.30109	1516	56
MAG233	Firmicutes_A;c_Clostridia;o_Lachnospirales;f_Lachnospiraceae;g_UBA9502;s_	family	uncultured	Firmicutes	Lachnospiraceae_bacterium	Lachnospiraceae_bacterium	2.80228	1654	56
MAG247	Firmicutes_A;c_Clostridia;o_Lachnospirales;f_Lachnospiraceae;g_UBA9502;s_	family	uncultured	Firmicutes	Lachnospiraceae_bacterium	Lachnospiraceae_bacterium	2.78184	1658	74
MAG253	Firmicutes_A;c_Clostridia;o_Lachnospirales;f_Lachnospiraceae;g_Roseburia;s_Roseburia hominis	species	cultured	Firmicutes	Roseburia	Roseburia_hominis	3.13074	1754	111
MAG255	Firmicutes_A;c_Clostridia;o_Oscillospirales;f_Acutalibacteraceae;g_CAG-217;s_CAG-217 sp000436335	family	uncultured	Firmicutes	Acutalibacteraceae_bacterium	Acutalibacteraceae_bacterium	1.92947	1067	60
MAG263	Firmicutes_A;c_Clostridia;o_Lachnospirales;f_Lachnospiraceae;g_;s_	family	uncultured	Firmicutes	Lachnospiraceae_bacterium	Lachnospiraceae_bacterium	2.2027	1312	92
MAG273	Firmicutes_A;c_Clostridia;o_Lachnospirales;f_Lachnospiraceae;g_Roseburia;s_Roseburia inulinivorans	species	cultured	Firmicutes	Roseburia	Roseburia_inulinivorans	3.48267	1845	100
MAG274	Firmicutes_A;c_Clostridia;o_Lachnospirales;f_Lachnospiraceae;g_Roseburia;s_	genus	uncultured	Firmicutes	Roseburia	Roseburia_sp.	3.50277	1889	87
MAG276	Firmicutes_A;c_Clostridia;o_Lachnospirales;f_Lachnospiraceae;g_Coprococcus_A;s_Coprococcus_A catus	species	cultured	Firmicutes	Coprococcus	Coprococcus_catus	2.87854	1734	29
MAG286	Firmicutes_A;c_Clostridia;o_4C28d-15;f_CAG-917;g_CAG-349;s_CAG-349 sp003539515	phylum	uncultured	Firmicutes	Clostridia_bacterium	Clostridia_bacterium	1.49651	857	30
MAG288	Firmicutes_A;c_Clostridia;o_Oscillospirales;f_CAG-272;g_;s_	phylum	uncultured	Firmicutes	Oscillospirales_bacterium	Oscillospirales_bacterium	2.20303	1028	63
MAG291	Firmicutes_A;c_Clostridia;o_4C28d-15;f_CAG-727;g_UBA7597;s_	phylum	uncultured	Firmicutes	Clostridia_bacterium	Clostridia_bacterium	1.62457	840	70
MAG292	Firmicutes_A;c_Clostridia;o_Lachnospirales;f_Lachnospiraceae;g_Lachnospira;s_	genus	uncultured	Firmicutes	Lachnospira	Lachnospira_sp.	2.77104	1476	63
MAG305	Firmicutes_A;c_Clostridia;o_Lachnospirales;f_Lachnospiraceae;g_Tyzzerella;s_Tyzzerella sp000411335	genus	uncultured	Firmicutes	Tyzzerella	Tyzzerella_sp.	2.68623	1598	66
MAG307	Firmicutes_A;c_Clostridia;o_Lachnospirales;f_Lachnospiraceae;g_Faecalicatena;s_Faecalicatena lactaris	species	cultured	Firmicutes	Faecalicatena	Faecalicatena_lactaris	2.19225	1276	63
MAG308	Firmicutes_A;c_Clostridia;o_Lachnospirales;f_Lachnospiraceae;g_Faecalicatena;s_Faecalicatena faecis	species	cultured	Firmicutes	Faecalicatena	Faecalicatena_faecis	2.77065	1627	81
MAG310	Firmicutes_A;c_Clostridia;o_Lachnospirales;f_Lachnospiraceae;g_Dorea;s_Dorea sp000433535	genus	uncultured	Firmicutes	Dorea	Dorea_sp.	2.32014	1466	36
MAG311	Firmicutes_A;c_Clostridia;o_Lachnospirales;f_Lachnospiraceae;g_Blautia_A;s_Blautia_A sp900066165	genus	uncultured	Firmicutes	Blautia	Blautia_sp.	3.55637	1973	112
MAG325	Firmicutes_A;c_Clostridia;o_Lachnospirales;f_Lachnospiraceae;g_Eubacterium_G;s_Eubacterium_G sp000435815	genus	uncultured	Firmicutes	Eubacterium	Eubacterium_sp.	2.70146	1280	86
MAG329	Firmicutes_A;c_Clostridia;o_Lachnospirales;f_Lachnospiraceae;g_Eubacterium_I;s_Eubacterium_I ramulus_A	species	cultured	Firmicutes	Eubacterium	Eubacterium_ramulus	3.02034	1627	58
MAG332	Firmicutes_A;c_Clostridia;o_Lachnospirales;f_Lachnospiraceae;g_CAG-56;s_	family	uncultured	Firmicutes	Lachnospiraceae_bacterium	Lachnospiraceae_bacterium	2.36762	1323	60
MAG336	Firmicutes_A;c_Clostridia;o_Lachnospirales;f_Lachnospiraceae;g_Dorea;s_Dorea longicatena_B	species	cultured	Firmicutes	Dorea	Dorea_longicatena	2.62296	1770	66
MAG341	Firmicutes;c_Bacilli;o_Lactobacillales;f_Enterococcaceae;g_Enterococcus_B;s_Enterococcus_B faecium	species	cultured	Firmicutes	Enterococcus	Enterococcus_faecium	2.53035	1727	73
MAG354	Firmicutes_A;c_Clostridia;o_Christensenellales;f_CAG-74;g_;s_	phylum	uncultured	Firmicutes	Christensenellales_bacterium	Christensenellales_bacterium	2.73118	1400	66
MAG359	Firmicutes_C;c_Negativicutes;o_Acidaminococcales;f_Acidaminococcaceae;g_Phascolarctobacterium_A;s_	genus	uncultured	Firmicutes	Phascolarctobacterium	Phascolarctobacterium_sp.	1.90858	1315	26
MAG361	Firmicutes_C;c_Negativicutes;o_Acidaminococcales;f_Acidaminococcaceae;g_Phascolarctobacterium_A;s_Phascolarctobacterium_A succinatutens_A	species	cultured	Firmicutes	Phascolarctobacterium	Phascolarctobacterium_succinatutens	2.45669	1445	23
MAG362	Firmicutes_C;c_Negativicutes;o_Acidaminococcales;f_Acidaminococcaceae;g_Phascolarctobacterium;s_Phascolarctobacterium sp000436095	genus	uncultured	Firmicutes	Phascolarctobacterium	Phascolarctobacterium_sp.	1.86946	1255	18
MAG374	Firmicutes_A;c_Clostridia;o_Oscillospirales;f_Acutalibacteraceae;g_GCA-900066995;s_GCA-900066995 sp900291955	family	uncultured	Firmicutes	Acutalibacteraceae_bacterium	Acutalibacteraceae_bacterium	2.22199	1152	46
MAG375	Firmicutes_A;c_Clostridia;o_Oscillospirales;f_Acutalibacteraceae;g_Ruminococcus_E;s_Ruminococcus_E sp900314705	genus	uncultured	Firmicutes	Ruminococcus	Ruminococcus_sp.	1.98375	1176	52
MAG379	Firmicutes_A;c_Clostridia;o_Oscillospirales;f_Ruminococcaceae;g_;s_	family	uncultured	Firmicutes	Ruminococcaceae_bacterium	Ruminococcaceae_bacterium	1.84228	1066	18
MAG382	Firmicutes_A;c_Clostridia;o_Oscillospirales;f_Acutalibacteraceae;g_;s_	family	uncultured	Firmicutes	Acutalibacteraceae_bacterium	Acutalibacteraceae_bacterium	2.01459	1241	37
MAG394	Firmicutes_A;c_Clostridia;o_Christensenellales;f_CAG-138;g_PeH17;s_PeH17 sp000435055	phylum	uncultured	Firmicutes	Christensenellales_bacterium	Christensenellales_bacterium	1.8642	955	35
MAG396	Firmicutes_A;c_Clostridia;o_Oscillospirales;f_Acutalibacteraceae;g_CAG-177;s_CAG-177 sp003538135	family	uncultured	Firmicutes	Acutalibacteraceae_bacterium	Acutalibacteraceae_bacterium	2.24089	1192	98
MAG397	Firmicutes_A;c_Clostridia;o_Oscillospirales;f_Acutalibacteraceae;g_CAG-177;s_CAG-177 sp003514385	family	uncultured	Firmicutes	Acutalibacteraceae_bacterium	Acutalibacteraceae_bacterium	2.18705	1196	100
MAG398	Firmicutes_A;c_Clostridia;o_Monoglobales;f_UBA1381;g_;s_	phylum	uncultured	Firmicutes	Monoglobales_bacterium	Monoglobales_bacterium	2.56352	1235	142
MAG403	Firmicutes_C;c_Negativicutes;o_Veillonellales;f_Megasphaeraceae;g_Megasphaera;s_Megasphaera elsdenii	species	cultured	Firmicutes	Megasphaera	Megasphaera_elsdenii	2.0918	1379	44
MAG405	Firmicutes_C;c_Negativicutes;o_Veillonellales;f_Megasphaeraceae;g_Caecibacter;s_	genus	uncultured	Firmicutes	Caecibacter	Caecibacter_sp.	2.22279	1505	46
MAG406	Firmicutes_C;c_Negativicutes;o_Veillonellales;f_Megasphaeraceae;g_Caecibacter;s_	genus	uncultured	Firmicutes	Caecibacter	Caecibacter_sp.	2.64322	1684	45
MAG411	Firmicutes_C;c_Negativicutes;o_Veillonellales;f_Dialisteraceae;g_Allisonella;s_Allisonella histaminiformans	species	cultured	Firmicutes	Allisonella	Allisonella_histaminiformans	1.65983	1005	23
MAG415	Firmicutes_A;c_Clostridia;o_Christensenellales;f_CAG-138;g_;s_	phylum	uncultured	Firmicutes	Christensenellales_bacterium	Christensenellales_bacterium	1.83967	1122	25
MAG416	Firmicutes_A;c_Clostridia;o_Christensenellales;f_CAG-138;g_Phil1;s_Phil1 sp001940855	phylum	uncultured	Firmicutes	Christensenellales_bacterium	Christensenellales_bacterium	2.00439	1160	25
MAG418	Firmicutes_A;c_Clostridia;o_Oscillospirales;f_Acutalibacteraceae;g_UBA1691;s_	family	uncultured	Firmicutes	Acutalibacteraceae_bacterium	Acutalibacteraceae_bacterium	2.87428	1437	118
MAG429	Firmicutes_A;c_Clostridia;o_Oscillospirales;f_Ruminococcaceae;g_Faecalibacterium;s_Faecalibacterium prausnitzii_C	species	cultured	Firmicutes	Faecalibacterium	Faecalibacterium_prausnitzii	2.34604	1357	72
MAG431	Firmicutes_A;c_Clostridia;o_Oscillospirales;f_Ruminococcaceae;g_Faecalibacterium;s_Faecalibacterium prausnitzii_E	species	cultured	Firmicutes	Faecalibacterium	Faecalibacterium_prausnitzii	2.51598	1433	75
MAG433	Firmicutes_A;c_Clostridia;o_Oscillospirales;f_Ruminococcaceae;g_Gemmiger;s_	genus	uncultured	Firmicutes	Gemmiger	Gemmiger_sp.	2.63299	1505	92
MAG434	Firmicutes_A;c_Clostridia;o_Oscillospirales;f_Ruminococcaceae;g_Gemmiger;s_Gemmiger formicilis	species	cultured	Firmicutes	Gemmiger	Gemmiger_formicilis	2.41057	1338	87
MAG435	Firmicutes_A;c_Clostridia;o_Oscillospirales;f_Ruminococcaceae;g_Gemmiger;s_	genus	uncultured	Firmicutes	Gemmiger	Gemmiger_sp.	2.25541	1297	97
MAG436	Firmicutes_A;c_Clostridia;o_Oscillospirales;f_Oscillospiraceae;g_CAG-170;s_	family	uncultured	Firmicutes	Oscillospiraceae_bacterium	Oscillospiraceae_bacterium	2.15298	1223	41
MAG437	Firmicutes_A;c_Clostridia;o_Oscillospirales;f_Oscillospiraceae;g_CAG-170;s_	family	uncultured	Firmicutes	Oscillospiraceae_bacterium	Oscillospiraceae_bacterium	3.20855	1656	103
MAG438	Firmicutes_A;c_Clostridia;o_Oscillospirales;f_Oscillospiraceae;g_CAG-170;s_CAG-170 sp000432135	family	uncultured	Firmicutes	Oscillospiraceae_bacterium	Oscillospiraceae_bacterium	2.82122	1514	67
MAG440	Firmicutes_A;c_Clostridia;o_Oscillospirales;f_Oscillospiraceae;g_CAG-170;s_	family	uncultured	Firmicutes	Oscillospiraceae_bacterium	Oscillospiraceae_bacterium	2.72082	1522	39
MAG441	Firmicutes_A;c_Clostridia;o_Oscillospirales;f_Oscillospiraceae;g_ER4;s_ER4 sp900317525	family	uncultured	Firmicutes	Oscillospiraceae_bacterium	Oscillospiraceae_bacterium	1.93448	1178	21
MAG443	Firmicutes_A;c_Clostridia;o_Oscillospirales;f_Oscillospiraceae;g_ER4;s_ER4 sp000765235	family	uncultured	Firmicutes	Oscillospiraceae_bacterium	Oscillospiraceae_bacterium	2.02091	1209	25
MAG444	Firmicutes_A;c_Clostridia;o_Oscillospirales;f_Oscillospiraceae;g_CAG-110;s_	family	uncultured	Firmicutes	Oscillospiraceae_bacterium	Oscillospiraceae_bacterium	1.90211	1175	54
MAG463	Firmicutes_A;c_Clostridia;o_Oscillospirales;f_Oscillospiraceae;g_Lawsonibacter;s_	genus	uncultured	Firmicutes	Lawsonibacter	Lawsonibacter_sp.	2.30808	1397	27
MAG465	Firmicutes_A;c_Clostridia;o_Oscillospirales;f_Oscillospiraceae;g_Lawsonibacter;s_	genus	uncultured	Firmicutes	Lawsonibacter	Lawsonibacter_sp.	2.10728	1267	18
MAG468	Firmicutes_A;c_Clostridia;o_Oscillospirales;f_Oscillospiraceae;g_CAG-83;s_	family	uncultured	Firmicutes	Oscillospiraceae_bacterium	Oscillospiraceae_bacterium	2.12516	1290	21
MAG469	Firmicutes_A;c_Clostridia;o_Oscillospirales;f_Oscillospiraceae;g_CAG-83;s_CAG-83 sp003539495	family	uncultured	Firmicutes	Oscillospiraceae_bacterium	Oscillospiraceae_bacterium	1.84392	1127	11
MAG470	Firmicutes_A;c_Clostridia;o_Oscillospirales;f_Oscillospiraceae;g_CAG-83;s_	family	uncultured	Firmicutes	Oscillospiraceae_bacterium	Oscillospiraceae_bacterium	1.93139	1132	14
MAG472	Firmicutes_A;c_Clostridia;o_Oscillospirales;f_Oscillospiraceae;g_CAG-83;s_	family	uncultured	Firmicutes	Oscillospiraceae_bacterium	Oscillospiraceae_bacterium	2.06638	1206	20
MAG473	Firmicutes_A;c_Clostridia;o_Oscillospirales;f_Oscillospiraceae;g_CAG-83;s_	family	uncultured	Firmicutes	Oscillospiraceae_bacterium	Oscillospiraceae_bacterium	1.56683	1001	18
MAG475	Firmicutes_A;c_Clostridia;o_Oscillospirales;f_Oscillospiraceae;g_CAG-83;s_CAG-83 sp000435555	family	uncultured	Firmicutes	Oscillospiraceae_bacterium	Oscillospiraceae_bacterium	2.17404	1239	17
MAG477	Firmicutes_A;c_Clostridia;o_Oscillospirales;f_Oscillospiraceae;g_CAG-83;s_CAG-83 sp000431575	family	uncultured	Firmicutes	Oscillospiraceae_bacterium	Oscillospiraceae_bacterium	2.0059	1154	17
MAG478	Firmicutes_A;c_Clostridia;o_Oscillospirales;f_Oscillospiraceae;g_CAG-83;s_CAG-83 sp000435975	family	uncultured	Firmicutes	Oscillospiraceae_bacterium	Oscillospiraceae_bacterium	1.93903	1131	20
MAG479	Firmicutes_A;c_Clostridia;o_Oscillospirales;f_Oscillospiraceae;g_CAG-83;s_CAG-83 sp001916855	family	uncultured	Firmicutes	Oscillospiraceae_bacterium	Oscillospiraceae_bacterium	1.96725	1127	19
MAG483	Firmicutes_A;c_Clostridia;o_Oscillospirales;f_Oscillospiraceae;g_Oscillibacter;s_Oscillibacter sp001916835	genus	uncultured	Firmicutes	Oscillibacter	Oscillibacter_sp.	2.32012	1357	25
MAG489	Firmicutes_A;c_Clostridia;o_Oscillospirales;f_Oscillospiraceae;g_CAG-110;s_	family	uncultured	Firmicutes	Oscillospiraceae_bacterium	Oscillospiraceae_bacterium	2.60655	1406	57
MAG490	Firmicutes_A;c_Clostridia;o_Oscillospirales;f_Oscillospiraceae;g_CAG-110;s_	family	uncultured	Firmicutes	Oscillospiraceae_bacterium	Oscillospiraceae_bacterium	2.74464	1499	62
MAG491	Firmicutes_A;c_Clostridia;o_Oscillospirales;f_Oscillospiraceae;g_CAG-110;s_CAG-110 sp000434635	family	uncultured	Firmicutes	Oscillospiraceae_bacterium	Oscillospiraceae_bacterium	2.95502	1602	98
MAG492	Firmicutes_A;c_Clostridia;o_Oscillospirales;f_Oscillospiraceae;g_Flavonifractor;s_	genus	uncultured	Firmicutes	Flavonifractor	Flavonifractor_sp.	3.00101	1757	34
MAG495	Firmicutes_A;c_Clostridia;o_Oscillospirales;f_Oscillospiraceae;g_;s_	family	uncultured	Firmicutes	Oscillospiraceae_bacterium	Oscillospiraceae_bacterium	2.0498	1282	26
MAG501	Firmicutes_A;c_Clostridia;o_Oscillospirales;f_Ruminococcaceae;g_Negativibacillus;s_Negativibacillus massiliensis	species	cultured	Firmicutes	Negativibacillus	Negativibacillus_massiliensis	2.551	1357	38
MAG502	Firmicutes_A;c_Clostridia;o_Oscillospirales;f_Ruminococcaceae;g_Negativibacillus;s_Negativibacillus sp000435195	genus	uncultured	Firmicutes	Negativibacillus	Negativibacillus_sp.	2.18759	1172	31
MAG503	Firmicutes_A;c_Clostridia;o_Oscillospirales;f_Acutalibacteraceae;g_;s_	family	uncultured	Firmicutes	Acutalibacteraceae_bacterium	Acutalibacteraceae_bacterium	3.00679	1439	126
MAG504	Firmicutes_A;c_Clostridia;o_Oscillospirales;f_CAG-272;g_Firm-07;s_	phylum	uncultured	Firmicutes	Oscillospirales_bacterium	Oscillospirales_bacterium	2.16309	1054	71
MAG510	Firmicutes_A;c_Clostridia;o_Oscillospirales;f_Ruminococcaceae;g_Ruminococcus_F;s_Ruminococcus_F champanellensis	species	cultured	Firmicutes	Ruminococcus	Ruminococcus_champanellensis	2.25047	1245	119
MAG512	Firmicutes_A;c_Clostridia;o_Oscillospirales;f_Acutalibacteraceae;g_;s_	family	uncultured	Firmicutes	Acutalibacteraceae_bacterium	Acutalibacteraceae_bacterium	2.54185	1296	66
MAG514	Firmicutes_A;c_Clostridia;o_Oscillospirales;f_Ruminococcaceae;g_;s_	family	uncultured	Firmicutes	Ruminococcaceae_bacterium	Ruminococcaceae_bacterium	2.40121	1354	89
MAG515	Firmicutes_A;c_Clostridia;o_Oscillospirales;f_Acutalibacteraceae;g_CAG-488;s_CAG-488 sp000434055	family	uncultured	Firmicutes	Acutalibacteraceae_bacterium	Acutalibacteraceae_bacterium	2.2894	1163	94
MAG516	Firmicutes_A;c_Clostridia;o_Peptostreptococcales;f_Anaerovoracaceae;g_CAG-145;s_	family	uncultured	Firmicutes	Anaerovoracaceae_bacterium	Anaerovoracaceae_bacterium	2.55214	1425	11
MAG187	Fusobacteriota;c_Fusobacteriia;o_Fusobacteriales;f_Fusobacteriaceae;g_Fusobacterium_A;s_	genus	uncultured	Fusobacteria	Fusobacterium	Fusobacterium_sp.	2.60463	1712	64
MAG001	Proteobacteria;c_Gammaproteobacteria;o_Burkholderiales;f_Burkholderiaceae;g_Oxalobacter;s_	species	cultured	Proteobacteria	Oxalobacter	Oxalobacter_formigenes	2.19609	1432	38
MAG008	Proteobacteria;c_Gammaproteobacteria;o_Burkholderiales;f_Burkholderiaceae;g_Sutterella;s_	species	cultured	Proteobacteria	Sutterella	Sutterella_sp._KGMB03119	2.70517	1637	22
MAG010	Proteobacteria;c_Gammaproteobacteria;o_Burkholderiales;f_Burkholderiaceae;g_Sutterella;s_	genus	uncultured	Proteobacteria	Sutterella	Sutterella_sp.	2.28655	1472	28
MAG011	Proteobacteria;c_Gammaproteobacteria;o_Burkholderiales;f_Burkholderiaceae;g_Sutterella;s_Sutterella parvirubra	species	cultured	Proteobacteria	Sutterella	Sutterella_parvirubra	2.43952	1452	21
MAG012	Proteobacteria;c_Gammaproteobacteria;o_Burkholderiales;f_Burkholderiaceae;g_Sutterella;s_Sutterella wadsworthensis_A	species	cultured	Proteobacteria	Sutterella	Sutterella_wadsworthensis	2.35215	1435	30
MAG014	Proteobacteria;c_Gammaproteobacteria;o_Enterobacterales;f_Enterobacteriaceae;g_Klebsiella;s_Klebsiella variicola	species	cultured	Proteobacteria	Klebsiella	Klebsiella_variicola	5.35086	3902	108
MAG018	Proteobacteria;c_Gammaproteobacteria;o_Enterobacterales;f_Enterobacteriaceae;g_Citrobacter;s_Citrobacter werkmanii	species	cultured	Proteobacteria	Citrobacter	Citrobacter_youngae	5.01563	3606	100
MAG021	Desulfobacterota_A;c_Desulfovibrionia;o_Desulfovibrionales;f_Desulfovibrionaceae;g_Desulfovibrio;s_Desulfovibrio sp002159665	species	cultured	Proteobacteria	Desulfovibrio	Desulfovibrio_sp._An276	2.9051	1497	34
MAG022	Desulfobacterota_A;c_Desulfovibrionia;o_Desulfovibrionales;f_Desulfovibrionaceae;g_Desulfovibrio;s_Desulfovibrio sp900319575	genus	uncultured	Proteobacteria	Desulfovibrio	Desulfovibrio_sp.	2.42428	1360	28
MAG108	Proteobacteria;c_Gammaproteobacteria;o_Burkholderiales;f_Burkholderiaceae;g_Sutterella;s_	genus	uncultured	Proteobacteria	Sutterella	Sutterella_sp.	2.07269	1270	20
MAG109	Proteobacteria;c_Gammaproteobacteria;o_Burkholderiales;f_Burkholderiaceae;g_Duodenibacillus;s_Duodenibacillus massiliensis	species	cultured	Proteobacteria	Duodenibacillus	Duodenibacillus_massiliensis	2.06681	1369	23
MAG111	Proteobacteria;c_Gammaproteobacteria;o_Burkholderiales;f_Burkholderiaceae;g_Duodenibacillus;s_	genus	uncultured	Proteobacteria	Duodenibacillus	Duodenibacillus_sp.	2.35293	1503	21
MAG113	Proteobacteria;c_Gammaproteobacteria;o_Burkholderiales;f_Burkholderiaceae;g_Parasutterella;s_Parasutterella sp000980495	genus	uncultured	Proteobacteria	Parasutterella	Parasutterella_sp.	2.27864	1526	22
MAG114	Proteobacteria;c_Gammaproteobacteria;o_Burkholderiales;f_Burkholderiaceae;g_Parasutterella;s_Parasutterella excrementihominis	species	cultured	Proteobacteria	Parasutterella	Parasutterella_excrementihominis	2.38336	1598	20
MAG115	Proteobacteria;c_Gammaproteobacteria;o_Burkholderiales;f_Burkholderiaceae;g_CAG-521;s_	family	uncultured	Proteobacteria	Burkholderiaceae_bacterium	Burkholderiaceae_bacterium	1.7624	1195	18
MAG117	Proteobacteria;c_Gammaproteobacteria;o_Burkholderiales;f_Burkholderiaceae;g_CAG-521;s_CAG-521 sp002329575	family	uncultured	Proteobacteria	Burkholderiaceae_bacterium	Burkholderiaceae_bacterium	1.73558	1168	20
MAG134	Proteobacteria;c_Alphaproteobacteria;o_RF32;f_CAG-239;g_CAG-495;s_CAG-495 sp001917125	phylum	uncultured	Proteobacteria	Alphaproteobacteria_bacterium	Alphaproteobacteria_bacterium	1.79479	865	34
MAG261	Proteobacteria;c_Gammaproteobacteria;o_Enterobacterales;f_Pasteurellaceae;g_Haemophilus_D;s_Haemophilus_D sp001815355	species	cultured	Proteobacteria	Haemophilus	Haemophilus_parainfluenzae	1.74373	1543	37
MAG351	Desulfobacterota_A;c_Desulfovibrionia;o_Desulfovibrionales;f_Desulfovibrionaceae;g_Mailhella;s_Mailhella massiliensis	species	cultured	Proteobacteria	Mailhella	Mailhella_massiliensis	2.94263	1639	40
MAG342	Verrucomicrobiota;c_Verrucomicrobiae;o_Verrucomicrobiales;f_Akkermansiaceae;g_Akkermansia;s_	genus	uncultured	Verrucomicrobia	Akkermansia	Akkermansia_sp.	3.12918	1296	169

## Sheet: ST5
Supplementary Table 5| Detailed information of the fasting-resistant and fasting-sensitive bacteria.
MAG ID	Type	Relative Abundance							GRiD
		T0	T1	T2	T3	T4	Kruskal-Wallis p	q-value	T0	T1	T2	T3	T4
MAG006	Fasting-resistant bacteria	0.00294175	0.0198504	0.0212356	0.00710703	0.00435801	0.0105862	0.0117625	NA	1.545	1.55667	1.83	2.11
MAG007	Fasting-resistant bacteria	0.000254917	0.0137409	0.0313275	0.000154238	0.00070618	1.74505e-10	3.56941e-10	NA	1.735	1.515	NA	NA
MAG009	Fasting-resistant bacteria	0.138282	0.266512	0.141281	0.105485	0.0737275	0.00282407	0.00323093	1.438	1.53857	1.44	1.47714	1.50667
MAG013	Fasting-resistant bacteria	0.00354108	0.157714	0.113355	0.0074659	0.00651192	4.09365e-20	3.07024e-19	NA	NA	NA	NA	NA
MAG015	Fasting-resistant bacteria	0.275334	0.555831	0.614206	0.423081	0.215647	7.47134e-17	3.25429e-16	2.213	5.18314	3.25	2.07545	2.69929
MAG016	Fasting-resistant bacteria	0.00680397	0.0324955	0.236997	0.00323729	0.00303012	4.07936e-23	5.79699e-22	4.723	5.00341	4.75682	5.24625	5.25125
MAG019	Fasting-resistant bacteria	1.51097	8.48705	12.1301	0.301961	0.343978	1.64339e-28	4.43715e-26	1.84414	2.46227	2.44935	1.67704	1.8525
MAG023	Fasting-resistant bacteria	0.00410236	0.0775189	0.106667	0.0125159	0.00400733	1.12742e-11	2.76729e-11	1.31	1.70526	1.78261	1.34571	1.37
MAG024	Fasting-resistant bacteria	0.0128237	0.0742517	0.078295	0.0118765	0.00728674	2.91006e-12	8.0175e-12	1.29	2.256	2.279	1.684	1.395
MAG025	Fasting-resistant bacteria	0.0845952	0.215336	0.168627	0.0871252	0.0611612	0.000638674	0.000759656	2.35471	2.36263	2.36079	2.21391	2.3681
MAG026	Fasting-resistant bacteria	0.046517	0.459824	0.442278	0.0757369	0.0454173	5.31091e-15	1.91193e-14	1.5555	1.41132	1.4425	1.42033	1.458
MAG027	Fasting-resistant bacteria	0.0702437	0.244639	0.240456	0.0573773	0.052667	2.00642e-05	2.73602e-05	2.47529	2.77868	2.92275	2.77826	2.87864
MAG028	Fasting-resistant bacteria	0.0361529	0.0832001	0.0760564	0.0263686	0.0250658	6.49512e-06	9.22991e-06	1.23706	1.34711	1.33575	1.34571	1.32542
MAG030	Fasting-resistant bacteria	0.189021	1.08374	1.15243	0.207913	0.145662	1.06178e-11	2.6301e-11	1.16643	1.86667	1.83421	1.15303	1.23419
MAG031	Fasting-resistant bacteria	0.0390643	0.144367	0.166525	0.0485789	0.0369488	5.35896e-09	9.5192e-09	NA	1.765	1.59333	2.35	NA
MAG032	Fasting-resistant bacteria	0.000342124	0.0375579	0.0222138	0.000603581	0.000325503	0.000566824	0.00067718	NA	1.145	1.20667	NA	NA
MAG034	Fasting-resistant bacteria	0.180291	1.58061	1.32275	0.174837	0.154679	1.59523e-08	2.70888e-08	1.32357	1.35621	1.51939	1.224	1.25231
MAG035	Fasting-resistant bacteria	0.105904	0.907123	0.657169	0.0940715	0.0790632	1.75852e-07	2.80947e-07	1.41786	1.45815	1.51276	1.40364	1.365
MAG038	Fasting-resistant bacteria	0.352886	0.946721	0.994134	0.337572	0.395663	2.04376e-11	4.88332e-11	1.23053	1.12073	1.12295	1.23641	1.22
MAG039	Fasting-resistant bacteria	0.331909	0.603092	0.849928	0.349468	0.349271	2.47118e-08	4.11863e-08	2.21167	2.07205	2.04513	2.13175	2.26684
MAG040	Fasting-resistant bacteria	0.298032	0.429117	0.417965	0.331974	0.311652	0.0493255	0.0516197	1.33273	2.28026	2.326	1.25825	1.30622
MAG041	Fasting-resistant bacteria	0.414879	0.71436	0.637499	0.318974	0.288827	0.000445031	0.000541253	1.13645	1.49917	1.46154	1.14308	1.14267
MAG043	Fasting-resistant bacteria	0.0452615	0.414873	0.411848	0.0393996	0.0406984	1.19355e-18	7.00563e-18	1.32	1.6073	1.6505	1.34214	1.22182
MAG044	Fasting-resistant bacteria	0.0202404	0.107657	0.116022	0.0276686	0.0238601	3.73908e-14	1.20185e-13	1.29	1.63967	1.65647	1.185	1.27571
MAG045	Fasting-resistant bacteria	0.0111018	0.139929	0.16753	0.0159798	0.0170248	8.66268e-18	4.41306e-17	4.495	6.29583	5.96214	5.446	4.13143
MAG046	Fasting-resistant bacteria	0.0234139	0.0939887	0.193874	0.0267909	0.016204	9.62612e-12	2.40653e-11	3.71	5.29655	5.52594	4.87333	3.91333
MAG048	Fasting-resistant bacteria	0.0739622	0.290271	0.177859	0.0589623	0.0612085	0.0478632	0.0502843	1.30696	1.80222	1.70923	1.25444	1.43708
MAG049	Fasting-resistant bacteria	0.0842667	0.140817	0.15209	0.112654	0.0689635	4.27257e-05	5.59997e-05	1.28	1.25091	1.258	1.15909	1.35429
MAG062	Fasting-resistant bacteria	1.52545	4.12392	3.89804	1.34206	1.33681	0.0437092	0.0462803	1.70161	1.62314	1.6525	1.51069	1.70882
MAG064	Fasting-resistant bacteria	4.47309	6.38568	6.27516	4.54901	4.59192	0.000513851	0.000616621	1.44744	1.42045	1.41804	1.43318	1.49209
MAG076	Fasting-resistant bacteria	0.00865097	0.0876432	0.0586326	0.0163741	0.0101509	9.79077e-07	1.51058e-06	1.06	1.83333	1.92571	1.065	1.06
MAG078	Fasting-resistant bacteria	0.210065	0.580209	0.833337	0.247169	0.18582	2.24853e-06	3.33574e-06	2.235	2.56978	2.52933	2.28256	2.35756
MAG079	Fasting-resistant bacteria	0.441486	2.30933	1.9276	0.977642	0.533196	2.65957e-07	4.22402e-07	1.52842	1.562	1.50109	1.47068	1.53209
MAG084	Fasting-resistant bacteria	0.878473	3.0007	2.78103	0.579505	0.655278	5.24189e-09	9.37292e-09	1.73514	1.83378	1.87783	2.18045	2.06381
MAG085	Fasting-resistant bacteria	0.0443126	0.158639	0.169721	0.0624663	0.0635424	1.13776e-13	3.49084e-13	NA	1.4775	1.832	1.12429	1.148
MAG086	Fasting-resistant bacteria	0.0477667	0.576031	0.554938	0.114951	0.0736367	2.38345e-06	3.49745e-06	1.08833	1.28969	1.28172	1.13476	1.15
MAG087	Fasting-resistant bacteria	0.0454847	0.241698	0.249088	0.127262	0.0821607	0.000392155	0.000479104	1.11286	1.41903	1.43389	1.17467	1.229
MAG106	Fasting-resistant bacteria	0.00393068	0.0505718	0.0348815	0.00950954	0.00639919	1.88306e-10	3.82275e-10	1.23	1.41308	1.51783	1.41	1.38
MAG107	Fasting-resistant bacteria	0.0182748	0.0876499	0.0923654	0.0240536	0.02876	0.000499564	0.000602153	1.52667	1.5213	1.47105	1.539	1.583
MAG110	Fasting-resistant bacteria	0.0147454	0.0420172	0.0550762	0.0261385	0.0188744	7.43844e-08	1.2172e-07	1.722	2.61571	2.56143	1.865	1.875
MAG119	Fasting-resistant bacteria	0.00128048	0.0141914	0.0136324	0.00159063	0.00817923	2.14352e-05	2.89375e-05	1.4	1.232	1.56	1.1	1.09
MAG125	Fasting-resistant bacteria	0.0771182	0.210243	0.340318	0.0743034	0.0551163	1.54776e-14	5.15921e-14	NA	NA	NA	NA	NA
MAG128	Fasting-resistant bacteria	0.0103408	0.0909102	0.0434959	0.00669932	0.014469	1.04432e-09	1.95809e-09	NA	NA	NA	NA	NA
MAG129	Fasting-resistant bacteria	0.00159556	0.0534062	0.0726044	0.00195805	0.00119403	8.12072e-11	1.79721e-10	NA	1.17333	1.24	1.24	NA
MAG130	Fasting-resistant bacteria	0.0247703	0.666503	0.333951	0.0910455	0.00728842	1.73519e-10	3.56941e-10	1.26333	1.5	1.606	1.222	1.296
MAG131	Fasting-resistant bacteria	3.97364e-05	0.0770712	0.0841021	0.000331513	0.000111765	9.12754e-09	1.58996e-08	NA	1.78	1.84	1.68	NA
MAG132	Fasting-resistant bacteria	0.00487199	0.0239812	0.801997	0.0207298	0.00133604	1.57191e-21	1.57191e-20	1.27	1.7355	1.66667	1.29	NA
MAG133	Fasting-resistant bacteria	2.17128e-05	0.0129214	0.0100519	0.000143799	3.34291e-05	1.75074e-06	2.62611e-06	NA	1.13	1.17	NA	NA
MAG136	Fasting-resistant bacteria	0.60971	2.52693	1.31867	0.523817	0.538824	8.76929e-05	0.000112748	1.23935	3.17895	3.17026	1.22091	1.22636
MAG138	Fasting-resistant bacteria	0.0167538	0.0275487	0.0191402	0.0181657	0.0175449	2.01888e-05	2.73919e-05	2.09471	2.42429	2.3175	2.15105	2.00947
MAG139	Fasting-resistant bacteria	0.0795485	0.500118	0.662012	0.10454	0.0672861	8.01922e-12	2.02354e-11	1.42273	1.462	1.62459	1.48364	1.43276
MAG140	Fasting-resistant bacteria	0.00327689	0.0130969	0.0140396	0.00466101	0.00426037	1.61906e-07	2.60206e-07	1.15389	1.60844	1.835	1.16704	1.13304
MAG141	Fasting-resistant bacteria	0.133578	0.374627	0.212821	0.142797	0.0958387	0.000154716	0.000194295	1.17933	1.75385	1.71949	1.18139	1.155
MAG142	Fasting-resistant bacteria	0.0791244	0.173797	0.166247	0.0664394	0.0540159	9.74247e-09	1.6862e-08	2.54	3.09	2.45667	2.35	2.14
MAG144	Fasting-resistant bacteria	0.000741196	0.00642749	0.0099558	0.00164733	0.000828498	1.20186e-11	2.92344e-11	1.14267	1.90938	1.86667	1.18522	1.20792
MAG145	Fasting-resistant bacteria	0.0098985	0.117557	0.101055	0.0181963	0.00865763	8.66604e-10	1.63625e-09	1.24267	1.60345	1.74074	1.2152	1.18261
MAG146	Fasting-resistant bacteria	0.0992306	1.05941	2.2892	0.203589	0.103628	1.01471e-08	1.74504e-08	1.206	1.795	1.70205	1.2	1.19909
MAG148	Fasting-resistant bacteria	0.0224593	0.0622978	0.0589339	0.0187028	0.0129321	6.36628e-09	1.12346e-08	1.154	1.80187	1.91053	1.15583	1.14222
MAG149	Fasting-resistant bacteria	0.0370094	0.0591752	0.0507487	0.0270812	0.0280177	0.160224	0.165117	1.17273	1.70214	1.9075	1.15929	1.16727
MAG150	Fasting-resistant bacteria	0.0176948	0.0388878	0.0627982	0.0124678	0.0129536	3.4395e-09	6.23264e-09	1.201	1.59609	1.81741	1.175	1.222
MAG158	Fasting-resistant bacteria	0.00547142	0.694281	1.07568	0.0105322	0.00875071	4.97625e-11	1.12906e-10	NA	NA	NA	NA	NA
MAG159	Fasting-resistant bacteria	0.0129963	0.205759	0.207387	0.020475	0.0177144	1.17668e-17	5.88341e-17	1.29333	1.3575	1.33167	1.282	1.25714
MAG186	Fasting-resistant bacteria	0.416718	1.47354	1.3431	0.23447	0.535904	0.000738687	0.000874761	NA	NA	NA	NA	NA
MAG188	Fasting-resistant bacteria	0.00582086	0.40024	0.231784	0.00420941	0.00348656	6.02511e-06	8.6073e-06	2.135	2.01947	1.99833	2.11833	2.0625
MAG189	Fasting-resistant bacteria	0.000679346	0.268872	0.0931011	0.00432766	0.00329234	1.36049e-14	4.59165e-14	2.29	2.26556	2.18684	2.24667	2.125
MAG190	Fasting-resistant bacteria	0.00826723	0.192004	0.235862	0.0194902	0.00876804	0.000788118	0.000929222	1.8575	2.095	2.19316	2.214	2.14
MAG191	Fasting-resistant bacteria	0.00412599	0.122667	0.31569	0.00890512	0.00641814	9.23544e-06	1.292e-05	NA	2.82333	2.57	2.6	1.99
MAG192	Fasting-resistant bacteria	0.0377458	0.254402	0.120646	0.0539975	0.0449248	4.94262e-09	8.89671e-09	1.9575	1.74	1.838	1.94667	2.08667
MAG195	Fasting-resistant bacteria	0.175529	0.326646	0.327398	0.21715	0.198994	4.82361e-05	6.29166e-05	NA	NA	NA	NA	NA
MAG196	Fasting-resistant bacteria	0.00323462	0.036387	0.0170386	0.00443839	0.00415189	4.94335e-07	7.75991e-07	NA	1.3775	1.32667	1.475	1.52
MAG198	Fasting-resistant bacteria	0.00950114	0.0795895	0.0708489	0.0127494	0.0141534	1.23355e-16	5.20403e-16	NA	1.60333	1.78667	NA	1.77
MAG199	Fasting-resistant bacteria	0.0642874	0.34695	0.195855	0.0665029	0.0686329	0.000248533	0.000307816	1.55	1.71833	1.515	1.72	1.98
MAG205	Fasting-resistant bacteria	0.0366406	0.240999	0.704047	0.031985	0.0741139	4.58128e-12	1.20092e-11	NA	NA	NA	NA	NA
MAG210	Fasting-resistant bacteria	0.0121248	0.111292	0.141436	0.0354031	0.034455	1.66141e-14	5.47048e-14	1.40333	1.692	1.48889	1.45273	1.48889
MAG213	Fasting-resistant bacteria	0.0381584	0.517374	1.45802	0.131882	0.161755	6.55057e-25	1.96517e-23	1.378	1.37488	1.36773	1.435	1.49167
MAG214	Fasting-resistant bacteria	0.0310129	0.132019	0.380643	0.0240658	0.0251709	5.18766e-19	3.41627e-18	1.3225	1.39636	1.35244	1.38923	1.37417
MAG215	Fasting-resistant bacteria	0.0348663	0.425557	0.916664	0.056986	0.0699372	6.55981e-24	1.18077e-22	1.54857	2.40615	2.48955	1.50045	1.4925
MAG220	Fasting-resistant bacteria	0.0315827	0.475967	0.87391	0.0600144	0.0406774	3.1941e-23	4.79116e-22	1.65	1.53455	1.46297	1.585	1.727
MAG222	Fasting-resistant bacteria	0.0525736	0.19858	0.082347	0.028422	0.0470753	0.0360265	0.0384473	1.175	2.0456	1.63478	1.18923	1.20077
MAG226	Fasting-resistant bacteria	0.0229476	0.0598123	0.0663949	0.0185602	0.0206989	3.85564e-12	1.02061e-11	NA	1.855	1.638	NA	1.18
MAG227	Fasting-resistant bacteria	0.00224326	0.00925761	0.00920471	0.00293128	0.00279263	0.000352959	0.000435155	NA	1.17	1.19	1.035	1.06
MAG237	Fasting-resistant bacteria	0.0830605	0.497746	0.234001	0.0704433	0.0901601	5.41926e-07	8.4578e-07	1.11368	2.09375	2.09515	1.09143	1.10412
MAG238	Fasting-resistant bacteria	0.034532	0.0939622	0.0700362	0.039172	0.031016	0.00509649	0.00575754	1.505	1.708	1.7475	1.916	1.73
MAG239	Fasting-resistant bacteria	0.0235906	0.105478	0.0725148	0.0269688	0.0272382	0.00252506	0.00290113	1.22	1.336	1.3225	1.265	1.285
MAG248	Fasting-resistant bacteria	0.0170534	0.148849	0.110994	0.00601855	0.00568439	0.0075531	0.00849724	1.43	1.504	1.624	1.40333	1.425
MAG252	Fasting-resistant bacteria	0.06197	0.78458	1.14324	0.0755223	0.0584606	1.33578e-20	1.16342e-19	1.26238	1.5	1.48786	1.325	1.29348
MAG275	Fasting-resistant bacteria	0.0501254	0.232838	0.577271	0.0566333	0.0612042	2.45755e-10	4.87896e-10	1.12	1.14	1.13667	1.2	1.16333
MAG284	Fasting-resistant bacteria	0.0848224	0.145928	0.14585	0.0509842	0.067833	4.86735e-05	6.31819e-05	1.71	1.7	1.59917	1.656	1.55143
MAG285	Fasting-resistant bacteria	0.0077517	0.187849	0.22043	0.0191492	0.0114977	1.6365e-27	1.28627e-25	NA	1.41235	1.35619	1.26	1.61333
MAG289	Fasting-resistant bacteria	0.00569955	0.149468	0.207681	0.00582141	0.00489282	6.11309e-28	8.25267e-26	1.62667	1.3675	1.39186	1.36	1.3075
MAG290	Fasting-resistant bacteria	0.00844642	0.176968	0.329992	0.0108059	0.0111103	1.09814e-20	9.8833e-20	1.28333	1.64437	1.59476	1.45333	1.29375
MAG302	Fasting-resistant bacteria	0.136758	1.38336	1.02682	0.104364	0.135089	3.67281e-22	4.50754e-21	1.27857	1.34682	1.35667	1.30281	1.35667
MAG303	Fasting-resistant bacteria	0.00963121	0.217129	0.140577	0.0211498	0.0226283	0.000100361	0.000128424	1.23714	1.2545	1.21476	1.1575	1.143
MAG306	Fasting-resistant bacteria	0.0646247	0.488828	0.156627	0.0601082	0.081875	3.87169e-07	6.1132e-07	1.26455	1.32933	1.63714	1.20667	1.18167
MAG328	Fasting-resistant bacteria	0.0667828	0.661839	0.500578	0.0547738	0.0593006	2.50619e-12	6.976e-12	1.30882	1.44289	1.43641	1.2435	1.29789
MAG343	Fasting-resistant bacteria	0.0370435	0.10083	0.0811237	0.0173205	0.0147816	0.000129372	0.000163226	1.29	2.0825	3.05833	1.32	1.24
MAG344	Fasting-resistant bacteria	0.00056442	0.0951425	0.0491826	0.00446923	0.000528091	1.33535e-11	3.21915e-11	1.155	1.73636	1.54545	1.232	1.3
MAG345	Fasting-resistant bacteria	0.0111036	0.038391	0.030004	0.00704099	0.0205688	9.06432e-06	1.27467e-05	1.56	1.53375	1.81111	1.63	1.58667
MAG346	Fasting-resistant bacteria	0.000623589	0.0611493	0.0748099	0.00435499	0.00164523	1.197e-13	3.63135e-13	NA	2.33733	2.22833	1.225	1.31667
MAG347	Fasting-resistant bacteria	0.000427598	0.0173378	0.0491174	0.000616051	0.000408943	1.16263e-19	8.48404e-19	NA	1.505	1.7893	1.33	NA
MAG348	Fasting-resistant bacteria	0.00196707	0.0107519	0.0300092	0.00121182	0.000869947	2.37351e-17	1.10491e-16	1.25	1.32667	1.438	NA	NA
MAG352	Fasting-resistant bacteria	0.128493	0.604828	0.627084	0.151172	0.144128	1.92906e-18	1.08596e-17	1.87103	1.58195	1.62591	1.6925	1.70314
MAG353	Fasting-resistant bacteria	0.0107502	0.0164244	0.0344209	0.00668976	0.00874664	4.98063e-14	1.56369e-13	1.84	NA	2.02	2.01	2.05
MAG355	Fasting-resistant bacteria	0.0306741	0.0776618	0.107785	0.0301086	0.0368023	0.752616	0.752616	2.0125	1.914	1.85556	1.94444	1.92222
MAG356	Fasting-resistant bacteria	0.0219486	0.0787334	0.0846411	0.0203652	0.0361168	0.436426	0.442989	1.82818	1.80133	1.72385	1.74467	1.71389
MAG357	Fasting-resistant bacteria	0.0158681	0.0696277	0.180958	0.0219709	0.0202534	2.47284e-05	3.30528e-05	1.68	1.72917	1.61235	2.11	2.18
MAG358	Fasting-resistant bacteria	0.00319166	0.0587048	0.104845	0.00551099	0.00404324	9.35412e-13	2.71571e-12	1.12	1.13889	1.11968	1.105	1.15667
MAG363	Fasting-resistant bacteria	0.102474	0.118021	0.281204	0.0907898	0.0707137	2.71857e-06	3.94828e-06	2.27833	2.3375	2.40222	2.52462	2.57625
MAG364	Fasting-resistant bacteria	0.352482	0.807189	0.909128	0.427587	0.438984	1.36389e-06	2.08051e-06	1.33467	1.73366	1.60455	1.20541	1.28636
MAG380	Fasting-resistant bacteria	0.0186862	0.0515591	0.0312916	0.0239049	0.0273675	0.0225564	0.024361	1.357	1.93632	1.973	1.33833	1.32846
MAG383	Fasting-resistant bacteria	0.0057261	0.0341687	0.0147727	0.00460696	0.00620281	0.161055	0.165342	1.32091	2.28833	2.35733	1.2475	1.41818
MAG385	Fasting-resistant bacteria	0.0232264	0.112927	0.119864	0.0303445	0.0292272	2.22621e-10	4.45242e-10	2.035	2.62286	2.664	2.0575	1.69
MAG417	Fasting-resistant bacteria	0.00412918	0.0631801	0.0943705	0.00598448	0.00895252	1.69475e-09	3.13414e-09	1.83	1.94273	2.0125	1.41	1.4
MAG445	Fasting-resistant bacteria	0.0818966	0.584048	0.535164	0.101308	0.0831426	1.07486e-05	1.48067e-05	1.2335	1.69687	1.91562	1.20194	1.25462
MAG456	Fasting-resistant bacteria	0.00457717	0.0224169	0.0585315	0.00710079	0.0067189	2.42274e-11	5.68816e-11	NA	NA	1.97667	2.3	NA
MAG457	Fasting-resistant bacteria	0.268134	4.1966	4.30217	0.541626	0.475844	1.19126e-24	3.13289e-23	1.74774	1.434	1.44174	1.71919	1.69212
MAG458	Fasting-resistant bacteria	0.00328845	0.0634252	0.180463	0.00317182	0.0047824	2.76445e-16	1.11403e-15	1.78333	1.896	1.96	1.658	1.8025
MAG459	Fasting-resistant bacteria	0.0106005	0.0293956	0.0203003	0.0117034	0.0113636	0.0167713	0.018333	1.21333	1.6096	1.64226	1.17667	1.432
MAG460	Fasting-resistant bacteria	0.0267752	0.130577	0.196059	0.0407815	0.043132	2.96866e-15	1.098e-14	1.21167	1.42353	1.49375	1.32353	1.43143
MAG461	Fasting-resistant bacteria	0.00606331	0.038998	0.0431784	0.0102159	0.0126469	1.18016e-12	3.36876e-12	1.241	1.33821	1.29214	1.24529	1.29526
MAG462	Fasting-resistant bacteria	0.0231644	0.130939	0.197425	0.0564941	0.0534888	1.8779e-06	2.80129e-06	1.18273	1.77188	1.79143	1.14429	1.21833
MAG464	Fasting-resistant bacteria	0.0534979	0.154074	0.166564	0.0840536	0.0807276	4.79294e-10	9.24353e-10	1.63769	1.92412	1.74848	1.6852	1.8132
MAG471	Fasting-resistant bacteria	0.0362342	0.0809044	0.093128	0.0486457	0.0310887	0.0174901	0.0190417	1.49957	1.48375	1.92767	1.3525	1.46036
MAG480	Fasting-resistant bacteria	0.0110815	0.0543925	0.0577498	0.0239283	0.0225855	1.21392e-10	2.58078e-10	1.22143	2.18848	2.21571	1.18381	1.24111
MAG485	Fasting-resistant bacteria	0.0534602	0.309599	0.329759	0.0779574	0.0873975	5.65107e-16	2.24381e-15	1.24038	1.61026	1.57073	1.2	1.21533
MAG487	Fasting-resistant bacteria	0.0566371	0.187233	0.230597	0.10766	0.0754316	1.69103e-10	3.51214e-10	1.82	1.87	1.67375	1.72	2.17667
MAG496	Fasting-resistant bacteria	0.0264905	0.179501	0.075301	0.0262625	0.0405683	6.69451e-10	1.28193e-09	1.26364	2.24054	2.32286	1.2987	1.274
MAG497	Fasting-resistant bacteria	0.000638976	0.0119232	0.0122409	0.000485239	0.00073505	2.64531e-05	3.5184e-05	1.49	1.6	1.6	1.375	1.184
MAG498	Fasting-resistant bacteria	0.00164346	0.0437993	0.0311962	0.00201535	0.00167137	9.40691e-11	2.06493e-10	NA	1.425	1.48	NA	NA
MAG508	Fasting-resistant bacteria	0.00286008	0.0185444	0.0316949	0.00261067	0.00365075	4.05481e-06	5.85453e-06	1.15333	1.80545	1.73833	1.325	1.30286
MAG005	Fasting-sensitive bacteria	0.418461	0.0226243	0.0256012	0.267862	0.406852	1.12619e-10	2.41327e-10	1.55	1.73	1.51	1.4525	1.51417
MAG047	Fasting-sensitive bacteria	0.0983987	0.0387073	0.0222651	0.166019	0.0755307	0.011468	0.0126899	1.19	1.05667	1.045	1.07667	1.115
MAG052	Fasting-sensitive bacteria	0.0277887	0.000278459	0.000415219	0.0805344	0.0262711	0.00229309	0.00265723	1.05	NA	NA	1.07	1.19
MAG053	Fasting-sensitive bacteria	0.0798959	0.00859655	0.00355614	0.0801561	0.0718354	0.0153845	0.0168854	1.15	1.29333	1.27	1.19333	1.29
MAG058	Fasting-sensitive bacteria	2.4266	0.953208	0.388324	2.79663	3.04029	0.0145969	0.0160863	1.68923	1.4835	1.53929	1.52174	1.56529
MAG060	Fasting-sensitive bacteria	2.65027	0.831105	0.625926	1.6553	1.94539	0.000118022	0.000150311	1.76154	1.26061	1.26913	1.72895	1.69718
MAG061	Fasting-sensitive bacteria	4.82562	0.862709	0.32458	3.65812	5.17996	5.4577e-08	8.98524e-08	1.26375	1.18	1.20333	1.224	1.23828
MAG072	Fasting-sensitive bacteria	0.371055	0.0854934	0.101267	0.798418	0.554165	0.253288	0.258067	1.748	1.72073	1.73389	1.8185	1.78973
MAG073	Fasting-sensitive bacteria	2.81364	0.702288	0.949642	2.79039	2.96746	0.0788837	0.082234	1.71316	1.22436	1.31108	1.9381	1.64308
MAG074	Fasting-sensitive bacteria	0.0978913	0.026591	0.0355522	0.274375	0.16018	0.0212801	0.0230748	2.45	2.2325	1.842	2.38	2.2075
MAG089	Fasting-sensitive bacteria	0.186152	0.114488	0.120843	0.180992	0.215151	0.0325208	0.0348437	NA	NA	1.62	1.46	1.65
MAG099	Fasting-sensitive bacteria	0.146755	0.0492935	0.0966316	0.272644	0.779105	0.00234041	0.00270048	2.35	NA	1.2	1.28	2.1
MAG101	Fasting-sensitive bacteria	2.83728	0.381389	0.688942	1.56405	1.8487	5.77317e-06	8.29126e-06	NA	1.57	1.99	2.292	2.44
MAG102	Fasting-sensitive bacteria	8.31825	0.0598805	0.121362	2.55843	3.68409	1.80949e-09	3.32356e-09	1.36111	1.69667	1.17	1.40737	1.267
MAG112	Fasting-sensitive bacteria	0.0571037	0.0402388	0.0289129	0.065251	0.0686107	0.468171	0.473431	2.44	1.68	1.525	1.74	2.18
MAG116	Fasting-sensitive bacteria	0.0204986	0.0121059	0.0054625	0.0270228	0.0352147	8.44666e-17	3.62e-16	1.36333	1.31	1.32	1.27667	1.39667
MAG120	Fasting-sensitive bacteria	0.0263518	0.000581871	0.000307036	0.00674686	0.00486421	0.150178	0.155357	1.415	NA	NA	1.515	1.32
MAG127	Fasting-sensitive bacteria	0.378434	0.0451924	0.0359639	0.222004	0.278214	0.00988496	0.0110287	NA	NA	NA	NA	NA
MAG157	Fasting-sensitive bacteria	0.0323401	0.00210376	0.00159712	0.0134494	0.00777394	0.219629	0.22462	NA	NA	NA	NA	NA
MAG167	Fasting-sensitive bacteria	0.0192879	0.000292189	0.00045654	0.00145862	0.00204701	1.1853e-12	3.36876e-12	1.41	NA	NA	NA	1.615
MAG170	Fasting-sensitive bacteria	0.0863888	0.014535	0.0170769	0.0905352	0.112065	7.68992e-10	1.46217e-09	NA	NA	NA	NA	NA
MAG171	Fasting-sensitive bacteria	0.19388	0.102145	0.0867737	0.387191	0.322621	1.32963e-10	2.80468e-10	NA	NA	NA	NA	NA
MAG172	Fasting-sensitive bacteria	0.227549	0.0221169	0.0543002	0.116997	0.211009	0.00185356	0.00215716	NA	NA	NA	NA	NA
MAG173	Fasting-sensitive bacteria	2.56044	0.197291	0.496268	1.32159	1.05404	0.130039	0.13504	2.3245	2.371	2.51294	2.27143	2.4419
MAG179	Fasting-sensitive bacteria	0.0689657	0.00762667	0.0101531	0.11802	0.11979	1.86982e-12	5.25886e-12	2.27	NA	NA	1.65917	1.714
MAG184	Fasting-sensitive bacteria	0.134621	0.00929884	0.0082536	0.0674451	0.0595472	3.70281e-13	1.11084e-12	2.30053	NA	NA	2.22636	2.26818
MAG185	Fasting-sensitive bacteria	0.115467	0.00982974	0.00777506	0.0305929	0.0445969	4.0159e-10	7.80066e-10	2.39333	NA	NA	2.137	2.19818
MAG201	Fasting-sensitive bacteria	0.0839321	0.0122567	0.00592632	0.0200681	0.0209336	1.69956e-06	2.56358e-06	1.62333	1.205	1.335	1.98	1.74333
MAG203	Fasting-sensitive bacteria	0.0968706	0.0932898	0.0328025	0.136421	0.120954	6.68729e-07	1.03768e-06	1.43741	1.4644	1.55933	1.4225	1.43414
MAG209	Fasting-sensitive bacteria	0.854946	0.80291	0.3745	1.01394	1.07414	2.71993e-06	3.94828e-06	NA	NA	NA	NA	NA
MAG217	Fasting-sensitive bacteria	0.0444873	0.0017695	0.00307713	0.0304099	0.0385909	7.21871e-18	3.74818e-17	2.31429	2	1.472	2.07933	1.95636
MAG218	Fasting-sensitive bacteria	0.0201395	0.00920115	0.00671456	0.027236	0.0312416	1.94337e-10	3.91575e-10	1.63167	1.15	1.175	1.62875	1.875
MAG219	Fasting-sensitive bacteria	0.0404958	0.00905786	0.00898551	0.0457244	0.0570124	2.84499e-10	5.56628e-10	1.53	NA	NA	1.88	1.6
MAG221	Fasting-sensitive bacteria	0.195499	0.0601359	0.0407156	0.259337	0.255546	1.39833e-16	5.80846e-16	1.95484	1.76667	1.40182	1.80563	1.91406
MAG223	Fasting-sensitive bacteria	0.0812583	0.0317301	0.016436	0.111431	0.106162	1.00948e-22	1.36279e-21	1.54263	1.37333	1.23	1.59081	1.62342
MAG224	Fasting-sensitive bacteria	0.192697	0.0409753	0.0108517	0.242017	0.333126	2.65563e-23	4.32379e-22	1.34342	1.28429	1.14667	1.43	1.42744
MAG228	Fasting-sensitive bacteria	0.172744	0.0163122	0.00768855	0.253234	0.226805	9.48691e-27	4.26911e-25	1.41763	1.23	1.34	1.4322	1.48816
MAG230	Fasting-sensitive bacteria	0.0490861	0.000116012	4.42761e-05	0.0177174	0.00932783	7.5934e-11	1.6944e-10	1.79	NA	NA	1.66	1.74
MAG232	Fasting-sensitive bacteria	0.377392	0.184608	0.100021	0.243674	0.337061	6.60827e-12	1.69927e-11	1.42865	1.43725	1.38909	1.36381	1.39293
MAG234	Fasting-sensitive bacteria	0.0593314	0.0223693	0.0125463	0.0263202	0.044806	1.31207e-08	2.24214e-08	1.68583	1.43421	1.42875	1.5605	1.64744
MAG235	Fasting-sensitive bacteria	0.183976	0.0261652	0.0114035	0.206434	0.283475	2.60681e-24	5.41414e-23	2.01529	2.2396	2.26091	1.95361	1.97
MAG236	Fasting-sensitive bacteria	0.165081	0.0714053	0.0373539	0.172006	0.252766	1.50084e-15	5.7074e-15	1.78361	1.55464	1.59176	1.80487	1.85625
MAG240	Fasting-sensitive bacteria	0.0104264	0.00209269	0.00148717	0.0174398	0.0268698	1.35566e-07	2.19179e-07	1.13333	NA	NA	1.28	1.312
MAG242	Fasting-sensitive bacteria	0.0272466	0.00365615	0.00238458	0.047229	0.0261675	8.00403e-06	1.13146e-05	1.8	1.63	NA	2.11833	1.89625
MAG243	Fasting-sensitive bacteria	0.15788	0.00280343	0.00065759	0.191125	0.170945	9.1369e-22	1.07259e-20	1.384	1.34	NA	1.33	1.492
MAG244	Fasting-sensitive bacteria	0.120284	0.0158933	0.00876399	0.13869	0.262107	4.30884e-11	9.94349e-11	1.5525	1.9	NA	1.295	1.33875
MAG245	Fasting-sensitive bacteria	0.0338965	0.00474676	0.0038537	0.0230344	0.0388	6.04208e-19	3.88419e-18	1.555	1.29	NA	NA	1.2
MAG246	Fasting-sensitive bacteria	0.0859934	0.00335637	0.00087919	0.0675966	0.151666	3.00984e-19	2.03164e-18	1.18615	1.18	NA	1.2	1.2225
MAG249	Fasting-sensitive bacteria	0.707348	0.233213	0.108549	2.07859	1.95931	9.79733e-19	5.8784e-18	1.45545	1.80462	1.43077	1.42297	1.56361
MAG250	Fasting-sensitive bacteria	0.688731	0.142352	0.107968	0.667426	0.84653	6.90767e-12	1.7595e-11	2.538	1.78182	1.68	2.62333	2.68667
MAG251	Fasting-sensitive bacteria	0.606342	0.346923	0.360284	1.31581	1.8215	2.86288e-09	5.22282e-09	2.01938	1.10556	1.37733	1.93353	2.05944
MAG254	Fasting-sensitive bacteria	0.0263026	0.0214409	0.0111629	0.0754748	0.0687952	1.07937e-14	3.73627e-14	NA	NA	NA	NA	NA
MAG257	Fasting-sensitive bacteria	0.0449229	0.00450128	0.00366965	0.0364071	0.0390345	1.39021e-06	2.10874e-06	1.421	1.61	NA	1.778	1.62833
MAG258	Fasting-sensitive bacteria	0.00994177	0.00484709	0.00324261	0.037186	0.021701	3.38401e-05	4.45699e-05	1.2875	1.31667	1.075	1.3425	1.38417
MAG262	Fasting-sensitive bacteria	0.00744897	0.00338864	0.00128013	0.0336512	0.0292711	4.90764e-13	1.45611e-12	1.749	1.14	1.05	1.87143	1.74444
MAG264	Fasting-sensitive bacteria	0.28425	0.113909	0.093815	0.384446	0.326282	2.32264e-17	1.1002e-16	1.56	1.09	NA	1.36571	1.531
MAG266	Fasting-sensitive bacteria	0.0835966	0.0483191	0.0295301	0.130093	0.100212	1.23484e-17	6.06196e-17	1.24	NA	1.26	1.2175	1.33333
MAG267	Fasting-sensitive bacteria	1.05244	0.0502239	0.0227744	1.22284	1.14461	1.27636e-24	3.13289e-23	1.19258	1.2025	1.505	1.19935	1.20214
MAG268	Fasting-sensitive bacteria	0.276301	0.126139	0.0932824	0.29107	0.350452	5.20799e-15	1.90021e-14	1.1425	1.12	NA	1.115	1.15
MAG269	Fasting-sensitive bacteria	0.788528	0.0192418	0.00891602	0.816766	0.840443	9.09721e-26	3.50892e-24	1.12152	1.1275	1.16	1.14522	1.1504
MAG270	Fasting-sensitive bacteria	0.12065	0.0108213	0.00582021	0.0626371	0.0469531	1.02771e-10	2.23776e-10	1.1225	NA	NA	1.098	1.09857
MAG271	Fasting-sensitive bacteria	0.479081	0.0675088	0.0530933	1.02286	0.957071	1.30182e-21	1.46455e-20	1.40379	1.41	1.45077	1.46844	1.45364
MAG272	Fasting-sensitive bacteria	0.223754	0.0765804	0.0466235	0.519938	0.427205	6.84312e-18	3.62283e-17	2.22308	1.79769	1.32417	2.24355	2.15581
MAG279	Fasting-sensitive bacteria	0.0307224	0.00285517	0.00176007	0.0405797	0.0397842	3.6145e-11	8.41306e-11	1.40714	NA	NA	1.64	1.508
MAG280	Fasting-sensitive bacteria	0.158666	0.0956905	0.0907187	0.204024	0.152369	7.76367e-08	1.26277e-07	1.86233	1.40545	1.38385	2.00375	1.93273
MAG281	Fasting-sensitive bacteria	0.109565	0.0694616	0.0353375	0.173	0.135864	3.38713e-12	9.0547e-12	1.75029	1.70435	1.63833	1.77122	1.72395
MAG282	Fasting-sensitive bacteria	0.266225	0.121068	0.0509755	0.437814	0.420138	5.50296e-18	2.9716e-17	NA	NA	NA	NA	NA
MAG283	Fasting-sensitive bacteria	0.120784	0.00291751	0.00229743	0.119239	0.0110593	4.52179e-14	1.43633e-13	1.17333	1.13	1.27	1.205	1.18
MAG293	Fasting-sensitive bacteria	0.123948	0.00791256	0.00390226	0.0502896	0.0507962	3.42521e-24	6.60576e-23	2.00778	NA	NA	2.06273	1.89222
MAG294	Fasting-sensitive bacteria	0.497282	0.141922	0.094341	1.50992	0.98684	1.40695e-19	9.99675e-19	1.3625	1.198	1.345	1.33565	1.42269
MAG295	Fasting-sensitive bacteria	0.530897	0.0101972	0.0295331	0.53766	0.559603	1.42727e-25	4.81705e-24	1.51357	1.365	1.45	1.64	1.70889
MAG296	Fasting-sensitive bacteria	0.104762	0.00469306	0.00273788	0.0726344	0.0409647	1.66825e-19	1.15494e-18	1.83	NA	NA	1.83	2.08333
MAG297	Fasting-sensitive bacteria	0.213361	0.0169715	0.0107254	0.206619	0.0709232	1.66687e-22	2.14311e-21	1.89882	1.3	2.26	1.84133	1.7205
MAG298	Fasting-sensitive bacteria	0.202003	0.00380639	0.00271989	0.0598363	0.0376867	2.72238e-23	4.32379e-22	1.28563	NA	NA	1.18	1.31
MAG299	Fasting-sensitive bacteria	0.557532	0.132192	0.100221	0.341934	0.547115	1.57146e-10	3.28909e-10	1.2675	1.2175	1.205	1.31154	1.3244
MAG300	Fasting-sensitive bacteria	0.0313013	0.0113393	0.00597718	0.0666126	0.0294508	1.42496e-15	5.49629e-15	1.204	1.19	NA	1.21667	1.24333
MAG301	Fasting-sensitive bacteria	0.0651526	0.00308824	0.00201182	0.0936601	0.0658107	1.25115e-15	4.89582e-15	1.31889	NA	NA	1.222	1.40625
MAG312	Fasting-sensitive bacteria	0.0758797	0.068232	0.034216	0.126305	0.105511	1.27186e-06	1.95114e-06	2.20214	2.1	2.27333	2.044	2.09118
MAG313	Fasting-sensitive bacteria	0.0767727	0.0290043	0.0203489	0.219469	0.171727	6.84179e-15	2.39907e-14	1.92421	1.9875	2.1225	1.75917	1.87417
MAG314	Fasting-sensitive bacteria	0.345823	0.2409	0.181597	0.54519	0.473096	1.33984e-14	4.57921e-14	2.22909	2.05444	2.07571	2.15233	2.10962
MAG315	Fasting-sensitive bacteria	1.34095	0.850801	0.632303	1.71531	1.43906	3.19063e-12	8.70173e-12	2.33111	1.57917	1.5487	2.27676	2.29286
MAG316	Fasting-sensitive bacteria	0.135058	0.101901	0.0834307	0.224422	0.167071	3.16562e-08	5.24366e-08	1.5027	1.44724	1.5755	1.4731	1.53211
MAG317	Fasting-sensitive bacteria	0.216216	0.11355	0.0866837	0.235225	0.283789	1.58111e-05	2.167e-05	NA	NA	NA	NA	NA
MAG318	Fasting-sensitive bacteria	0.222653	0.0367043	0.0206111	0.366106	0.368157	2.28382e-20	1.85689e-19	1.59455	1.59438	1.54571	1.6105	1.61947
MAG319	Fasting-sensitive bacteria	0.370258	0.162413	0.157816	0.481736	0.407329	3.34287e-12	9.02574e-12	2.13038	2.09632	2.16786	2.08393	2.18643
MAG320	Fasting-sensitive bacteria	0.308034	0.187784	0.152211	0.422595	0.304128	5.89488e-12	1.5304e-11	1.82393	1.31875	1.19231	1.87294	1.94214
MAG321	Fasting-sensitive bacteria	0.0652421	0.00825472	0.0159769	0.195541	0.106139	2.36481e-05	3.17661e-05	1.15143	NA	1.26	1.176	1.302
MAG322	Fasting-sensitive bacteria	0.143581	0.00423587	0.00330361	0.0927794	0.122307	1.39665e-21	1.50838e-20	NA	NA	NA	NA	NA
MAG323	Fasting-sensitive bacteria	0.117993	0.0627241	0.0434004	0.164616	0.117788	1.10414e-10	2.38495e-10	2.00333	NA	NA	2.36	2.5525
MAG324	Fasting-sensitive bacteria	0.0807885	0.0107408	0.00926893	0.0859545	0.0722136	3.9644e-17	1.78398e-16	1.58636	NA	NA	1.41	1.54
MAG326	Fasting-sensitive bacteria	0.114063	0.0130377	0.00888685	0.127163	0.105915	2.70673e-17	1.23867e-16	1.34	1.24	NA	1.31065	1.34846
MAG327	Fasting-sensitive bacteria	0.168867	0.0629635	0.0550551	0.151747	0.162679	2.35605e-11	5.58012e-11	1.24	1.21571	1.2525	1.21179	1.21321
MAG330	Fasting-sensitive bacteria	0.0566099	0.0476723	0.0315506	0.0588657	0.0688184	0.00101816	0.00119006	1.8545	1.67824	1.85	2.10481	1.70667
MAG331	Fasting-sensitive bacteria	0.0962887	0.0185879	0.0161	0.232072	0.074283	6.33008e-19	3.9747e-18	NA	NA	NA	NA	NA
MAG333	Fasting-sensitive bacteria	0.148457	0.113208	0.0447275	0.235269	0.244934	2.63582e-10	5.19468e-10	1.87208	1.76591	1.97273	1.78741	1.86192
MAG334	Fasting-sensitive bacteria	0.39957	0.145956	0.0826364	0.527851	0.500182	1.35421e-17	6.52922e-17	NA	NA	NA	NA	NA
MAG335	Fasting-sensitive bacteria	0.194921	0.145739	0.0965369	0.193077	0.181078	0.000204703	0.000255879	2.77353	2.21276	1.44348	1.97941	1.93818
MAG338	Fasting-sensitive bacteria	0.291558	0.183403	0.118474	0.479969	0.43237	5.44474e-18	2.9716e-17	1.44267	1.185	1.57	1.49676	1.45647
MAG339	Fasting-sensitive bacteria	0.0890652	0.00193955	0.00137784	0.0877338	0.0255256	2.38725e-20	1.85689e-19	1.47357	NA	NA	1.545	1.89
MAG350	Fasting-sensitive bacteria	0.436512	0.0372003	0.0300903	0.630078	0.781558	0.000478111	0.000578879	1.64	1.66	1.52857	1.48867	1.67765
MAG360	Fasting-sensitive bacteria	0.0391932	0.00732623	0.00696149	0.0136378	0.0404132	2.27199e-06	3.35212e-06	1.41	1.27	NA	1.26	1.25
MAG368	Fasting-sensitive bacteria	0.07538	0.00307863	0.000327174	0.0647725	0.0360417	7.47282e-17	3.25429e-16	1.56125	1.53	NA	1.59	1.55105
MAG369	Fasting-sensitive bacteria	0.0326902	0.00175311	0.000541971	0.03846	0.030373	2.25865e-15	8.46994e-15	1.62593	1.405	NA	1.53462	1.67292
MAG371	Fasting-sensitive bacteria	0.0224289	0.00587987	0.00563548	0.0313308	0.0215273	1.06085e-05	1.46886e-05	1.25043	1.1725	1.13333	1.32143	1.3381
MAG372	Fasting-sensitive bacteria	0.0663237	0.026173	0.0168206	0.100832	0.0934152	5.71543e-13	1.67735e-12	NA	NA	NA	NA	NA
MAG373	Fasting-sensitive bacteria	0.14182	0.00294273	0.00461824	0.0745045	0.0673908	1.47956e-21	1.53647e-20	1.47739	1.51	1.187	1.41862	1.46357
MAG376	Fasting-sensitive bacteria	0.067088	0.00802502	0.0070055	0.0954199	0.13042	7.36926e-11	1.65808e-10	1.937	1.34	1.40667	1.86706	1.90619
MAG378	Fasting-sensitive bacteria	0.404063	0.018905	0.0208661	0.233976	0.154787	1.8394e-08	3.08471e-08	1.641	NA	NA	1.31333	1.40833
MAG386	Fasting-sensitive bacteria	0.0827228	0.0178359	0.000867643	0.2604	0.278909	2.39128e-16	9.7825e-16	1.836	1.37	1.29	1.865	1.85571
MAG389	Fasting-sensitive bacteria	0.14863	0.00210952	0.00192298	0.27041	0.339688	2.40708e-20	1.85689e-19	1.90588	1.64	1.27	1.25667	1.35733
MAG390	Fasting-sensitive bacteria	0.162053	0.00488872	0.0190472	0.0922382	0.137525	1.0929e-13	3.39176e-13	2.28429	1.73	1.526	2.2975	2.41667
MAG391	Fasting-sensitive bacteria	0.0104159	0.00351341	0.00421387	0.0175304	0.03853	0.00931068	0.010431	NA	NA	NA	NA	1.74
MAG392	Fasting-sensitive bacteria	0.0150363	0.00024911	0.000116363	0.00748952	0.00771466	8.26761e-05	0.000106806	1.65417	2.06	NA	1.88167	1.88273
MAG393	Fasting-sensitive bacteria	0.106455	0.0217714	0.00211164	0.342822	0.266256	1.99816e-21	1.9268e-20	2.31667	2.165	NA	2.143	2.196
MAG395	Fasting-sensitive bacteria	0.303877	0.102295	0.0778994	0.104594	0.1384	0.0312848	0.033653	1.26583	1.144	1.235	1.36167	1.23917
MAG404	Fasting-sensitive bacteria	0.367601	0.0294817	0.0180942	0.103488	0.131253	1.76013e-08	2.97022e-08	1.445	1.36833	1.424	1.26875	1.35083
MAG407	Fasting-sensitive bacteria	0.241693	0.0177262	0.0113728	0.103644	0.0892757	2.781e-05	3.68073e-05	2.19	1.86	1.85	2.35	2.11
MAG409	Fasting-sensitive bacteria	0.438665	0.00462313	0.00257403	0.0131179	0.0158724	8.93861e-09	1.56716e-08	1.415	1.95	NA	NA	2.91
MAG410	Fasting-sensitive bacteria	0.592842	0.00593564	0.000331513	0.113233	0.0848112	2.51432e-14	8.17912e-14	1.72167	1.41	NA	1.58	1.625
MAG422	Fasting-sensitive bacteria	1.27457	0.17926	0.16872	2.15769	2.5744	2.17064e-24	4.88393e-23	1.60667	1.19487	1.165	1.53953	1.46738
MAG424	Fasting-sensitive bacteria	0.256895	0.0446013	0.0285055	0.409748	0.511006	1.38435e-20	1.16805e-19	2.64308	1.76757	1.72286	2.70698	2.65952
MAG425	Fasting-sensitive bacteria	0.969319	0.188316	0.0850011	1.49135	2.11334	7.39847e-21	6.88823e-20	1.8059	1.27056	1.23846	1.75829	1.78762
MAG426	Fasting-sensitive bacteria	0.603962	0.103022	0.0814994	0.718651	0.962809	1.9306e-18	1.08596e-17	1.94872	2.18056	2.219	2.03953	2.0719
MAG427	Fasting-sensitive bacteria	1.48271	0.134612	0.0632809	1.14065	1.63411	6.86031e-27	3.70456e-25	3.21943	2.68261	2.75	3.39727	3.34294
MAG428	Fasting-sensitive bacteria	0.210542	0.0267359	0.0122624	0.29248	0.327086	1.90559e-27	1.28627e-25	2.38103	2.47657	2.3648	2.38073	2.35641
MAG430	Fasting-sensitive bacteria	0.333202	0.138784	0.0697221	0.366224	0.465673	8.43166e-19	5.17398e-18	2.61118	2.54	2.50692	2.67692	2.6825
MAG432	Fasting-sensitive bacteria	1.44154	0.35336	0.479687	1.18239	1.62011	0.000227398	0.000282937	NA	NA	NA	2.49	NA
MAG439	Fasting-sensitive bacteria	0.13246	0.061441	0.0432544	0.136326	0.130401	0.501924	0.50379	1.76	1.825	1.4125	1.9095	1.83579
MAG447	Fasting-sensitive bacteria	0.11382	0.0167851	0.0179092	0.110337	0.0795942	0.000959008	0.00112579	1.4216	1.2135	1.31	1.34393	1.3532
MAG448	Fasting-sensitive bacteria	0.0902441	0.0195206	0.0116964	0.0425416	0.0315398	0.0449155	0.0473718	1.57154	1.60115	1.67421	1.69	1.68769
MAG449	Fasting-sensitive bacteria	0.379726	0.0335603	0.0331663	0.261218	0.134331	0.0408406	0.0434133	1.35655	1.30036	1.2805	1.355	1.40038
MAG451	Fasting-sensitive bacteria	0.0447889	0.00541941	0.00390862	0.0354152	0.0256048	0.487289	0.490926	1.55	1.855	NA	1.43333	1.575
MAG481	Fasting-sensitive bacteria	0.163209	0.136496	0.0823806	0.192955	0.149609	0.00507758	0.00575754	2.28048	2.325	2.405	2.20364	2.23625
MAG482	Fasting-sensitive bacteria	0.187878	0.0919322	0.0489234	0.184488	0.166605	0.000124526	0.00015785	NA	NA	NA	NA	NA
MAG505	Fasting-sensitive bacteria	0.157063	0.0852411	0.035243	0.17898	0.140617	6.69595e-15	2.37883e-14	1.60447	1.33571	1.36043	1.55545	1.54878
MAG506	Fasting-sensitive bacteria	0.0507435	0.00983856	0.00454979	0.0541868	0.0888984	4.71507e-11	1.07887e-10	2.16733	1.4985	1.225	2.05656	2.08576
MAG507	Fasting-sensitive bacteria	0.130072	0.0438897	0.0216109	0.162874	0.165673	1.6834e-09	3.13414e-09	1.93633	1.83545	2.01556	1.92379	1.87407
MAG511	Fasting-sensitive bacteria	0.0744417	0.000821315	0.00111882	0.0681602	0.180278	9.35827e-06	1.30244e-05	1.642	NA	1.402	1.48667	1.485
MAG513	Fasting-sensitive bacteria	0.0129843	0.000917222	0.000632345	0.0129664	0.0250326	0.000369075	0.000452956	1.11	NA	NA	1.14625	1.2525
MAG519	Fasting-sensitive bacteria	0.0287062	0.00710887	0.00461817	0.0327957	0.0397266	0.0043581	0.00496492	1.64286	1.73667	1.48	1.54	1.59056

## Sheet: ST6
Supplementary Table 6| Detailed information of 740 serum metabolites that differed in abundance at the T1/T2 timepoints compared with baseline.
Metabolite ID	Type	T0	T1	T2	T3	T4	Wilcoxon p (T1/2 vs. T0/3/4)	q-value	Kruskal-Wallis p (five timepoints)	q-value	LevelA	LevelB	LevelC	LevelD	Metabolite name
SM0004	Fasting-enriched	16.8086	29.8665	30.2305	12.3436	12.4378	4.32086e-30	5.31898e-27	6.58571e-45	6.89562e-44	Organic compounds	Lipids and lipid-like molecules	Steroids and steroid derivatives	Steroidal glycosides	(2b,3b)-Dihydroxy-30-nor-12,20(29)-oleanadiene-28-glucopyranosyloxy-23-oic acid 3-glucuronide
SM0005	Fasting-enriched	279.077	313.169	335.728	302.093	305.687	3.12133e-07	0.000248146	4.28822e-09	1.0027e-08	Organic compounds	Organic oxygen compounds	Organooxygen compounds	Carbonyl compounds	(2E)-2-Heptenal
SM0009	Fasting-reduced	9.32562	8.88952	7.86617	9.9072	9.34521	3.30681e-06	0.0024768	1.15375e-06	2.37763e-06	Organic compounds	Organoheterocyclic compounds	Benzazepines	Dibenzazepines	(2S,3S,4S,5R,6S)-6-({14-chloro-2-[3-(dimethylamino)propyl]-6-hydroxy-2-azatricyclo[9.4.0.0,]pentadeca-1(11),3(8),4,6,12,14-hexaen-7-yl}oxy)-3,4,5-trihydroxyoxane-2-carboxylic acid
SM0010	Fasting-enriched	30.2381	38.4951	35.8246	31.3041	30.0455	1.74286e-10	1.52151e-07	1.82351e-09	4.38628e-09	Organic compounds	Lipids and lipid-like molecules	Fatty Acyls	Fatty acid esters	(3R)-3-{[(3R)-4-carboxy-3-methylbutanoyl]oxy}-4-(trimethylazaniumyl)butanoate
SM0013	Fasting-reduced	3.54317	3.48312	3.03975	4.30941	3.94853	1.93383e-05	0.0136722	2.66763e-05	4.88894e-05	Organic compounds	Organic acids and derivatives	Keto acids and derivatives	Short-chain keto acids and derivatives	(alpha-keto-dimethyl-delta-N,N-Dimethylguanidynol) valeric acid
SM0015	Fasting-enriched	1245.31	1968.25	2299.95	1005.08	950.461	2.3e-33	3.07741e-30	1.00023e-58	3.09637e-57	Organic compounds	Organic acids and derivatives	Hydroxy acids and derivatives	Medium-chain hydroxy acids and derivatives	(S)-3-hydroxyoctanoic acid
SM0017	Fasting-enriched	180.701	222.501	227.609	180.188	188.619	2.23096e-24	2.52322e-21	4.11713e-29	2.15544e-28	Organic compounds	Benzenoids	Pyrenes	Unclassified	1-Hydroxypyrene glucuronide
SM0018	Fasting-enriched	1155.3	1300.06	1296.12	1249.36	1220.84	7.98715e-07	0.000619004	3.69389e-07	7.8862e-07	Organic compounds	Nucleosides, nucleotides, and analogues	Purine nucleosides	Unclassified	1-Methyladenosine
SM0019	Fasting-enriched	100.457	165.341	193.904	81.0706	76.873	1.02177e-33	1.38757e-30	4.35092e-61	1.93616e-59	Organic compounds	Nucleosides, nucleotides, and analogues	Purine nucleosides	Unclassified	1-Methylinosine
SM0020	Fasting-enriched	37.387	70.4779	92.5085	26.9413	28.422	2.85345e-33	3.80935e-30	7.18357e-52	1.17579e-50	Organic compounds	Organic oxygen compounds	Organooxygen compounds	Carbohydrates and carbohydrate conjugates	1-Salicylate glucuronide
SM0021	Fasting-reduced	30.6756	19.3987	20.5192	24.4504	22.2855	1.00241e-06	0.000770851	8.23602e-11	2.09057e-10	Organic compounds	Benzenoids	Benzene and substituted derivatives	Diphenylethers	1,1-Oxybis[2,4-dibromobenzene]
SM0022	Fasting-enriched	4.49738	16.2988	17.8578	1.84371	2.09545	1.13065e-32	1.47663e-29	5.93596e-60	2.1132e-58	Organic compounds	Organic nitrogen compounds	Organonitrogen compounds	Amines	1,2-Ethanediamine
SM0024	Fasting-reduced	161.105	138.986	136.457	189.783	184.627	1.27249e-09	1.08798e-06	3.95007e-08	8.88797e-08	Organic compounds	Organoheterocyclic compounds	Imidazopyrimidines	Purines and purine derivatives	1,3,7-Trimethyluric acid
SM0025	Fasting-enriched	180.501	197.464	248.07	134.5	147.27	5.57937e-14	5.27251e-11	2.38552e-17	7.77341e-17	Organic compounds	Organoheterocyclic compounds	Benzodiazepines	1,4-benzodiazepines	1,4-benzodiazepines-Unk
SM0026	Fasting-enriched	1111.99	1486.2	1600.29	1060	1135.82	3.14326e-24	3.54874e-21	2.30265e-28	1.15865e-27	Organic compounds	Lipids and lipid-like molecules	Saccharolipids	Unclassified	10-Hydroxy-octadec-12Z-enoate-9-beta-D-glucuronide
SM0028	Fasting-enriched	195.412	300.904	337.714	147.258	136.215	1.90406e-33	2.55715e-30	3.68173e-65	3.08399e-63	Organic compounds	Lipids and lipid-like molecules	Steroids and steroid derivatives	Hydroxysteroids	11-Dehydrocorticosterone
SM0029	Fasting-reduced	57.628	27.8014	27.9371	59.8483	54.701	3.27216e-31	4.10984e-28	1.29624e-37	9.87083e-37	Organic compounds	Lipids and lipid-like molecules	Steroids and steroid derivatives	Steroidal glycosides	11-Hydroxyprogesterone 11-glucuronide
SM0030	Fasting-enriched	226.172	544.001	639.186	150.127	138.419	7.19193e-35	1.00903e-31	2.61036e-70	5.31022e-68	Organic compounds	Lipids and lipid-like molecules	Fatty Acyls	Fatty acids and conjugates	12(13)Ep-9-KODE
SM0032	Fasting-enriched	16.3818	24.8611	28.8574	15.2549	16.9661	1.98956e-24	2.25417e-21	1.74738e-30	9.5336e-30	Organic compounds	Lipids and lipid-like molecules	Fatty Acyls	Fatty alcohols	13-HDoHE
SM0033	Fasting-enriched	1.34094	4.16925	5.38888	0.58743	0.516335	8.36284e-29	1.00521e-25	6.43634e-36	4.58268e-35	Organic compounds	Lipids and lipid-like molecules	Fatty Acyls	Lineolic acids and derivatives	14-HDoHE
SM0034	Fasting-reduced	383.318	314.04	281.717	312.641	334.861	7.71831e-07	0.000598941	1.87669e-09	4.5066e-09	Organic compounds	Organic oxygen compounds	Organooxygen compounds	Carbohydrates and carbohydrate conjugates	14-hydroxyclarithromycin
SM0035	Fasting-reduced	30.8055	18.9178	14.3119	23.6824	30.74	2.21591e-13	2.07631e-10	1.12561e-13	3.19298e-13	Organic compounds	Lipids and lipid-like molecules	Steroids and steroid derivatives	Pregnane steroids	15beta-hydroxycyproterone acetate
SM0037	Fasting-enriched	39.9706	57.0717	57.4432	33.8039	34.2292	4.14248e-26	4.78456e-23	7.09677e-32	4.07302e-31	Organic compounds	Lipids and lipid-like molecules	Steroids and steroid derivatives	Steroidal glycosides	17-beta-estradiol 3-sulfate-17-(beta-D-glucuronide)
SM0038	Fasting-enriched	14.3688	17.4194	19.4872	12.8118	12.3937	2.26988e-08	1.87038e-05	1.55007e-06	3.1447e-06	Organic compounds	Lipids and lipid-like molecules	Steroids and steroid derivatives	Androstane steroids	17-Hydroxymethylethisterone
SM0039	Fasting-enriched	17.044	31.0902	34.5954	13.7282	14.7759	6.3284e-17	6.31574e-14	1.694e-17	5.5582e-17	Organic compounds	Lipids and lipid-like molecules	Steroids and steroid derivatives	Sulfated steroids	17-Hydroxypregnenolone sulfate
SM0041	Fasting-reduced	4339.74	1466.14	1321.36	3823.67	4243.62	1.95514e-35	2.77239e-32	2.94597e-44	3.01803e-43	Organic compounds	Lipids and lipid-like molecules	Fatty Acyls	Fatty acids and conjugates	19,20-DiHDPA
SM0043	Fasting-enriched	61.5298	75.203	69.0599	63.4134	63.2963	6.21012e-17	6.20391e-14	1.65922e-20	6.15295e-20	Organic compounds	Organoheterocyclic compounds	Diazanaphthalenes	Benzodiazines	2-Amino-5,6-dichloro-3,4,-dihydroquinazoline
SM0045	Fasting-enriched	306.668	2578.98	1899.24	278.948	274.923	1.70108e-35	2.41383e-32	3.24411e-25	1.45271e-24	Organic compounds	Benzenoids	Benzene and substituted derivatives	Diphenylmethanes	2-ethyl-1,5-dimethyl-3,3-diphenylpyrrolinium (EDDP)
SM0046	Fasting-reduced	8.06808	4.1504	4.72121	6.12217	5.24418	7.12394e-07	0.000554243	4.4011e-10	1.08805e-09	Organic compounds	Organic acids and derivatives	Hydroxy acids and derivatives	Beta hydroxy acids and derivatives	2-Hexenoylcarnitine
SM0048	Fasting-enriched	15.0064	19.5094	33.8208	9.76938	8.17322	3.20955e-11	2.85329e-08	1.95458e-07	4.26889e-07	Organic compounds	Organoheterocyclic compounds	Benzazepines	Dibenzazepines	2-Hydroxy-desipramine glucuronide
SM0052	Fasting-reduced	1.04645	1.03022	1.28529	51.3249	67.0002	8.21742e-07	0.000635207	6.00288e-27	2.88787e-26	Organic compounds	Organic acids and derivatives	Hydroxy acids and derivatives	Beta hydroxy acids and derivatives	2-Octenoylcarnitine
SM0054	Fasting-enriched	26.5322	45.5227	50.7983	22.0851	25.1374	2.12458e-19	2.22121e-16	1.17454e-20	4.36696e-20	Organic compounds	Lipids and lipid-like molecules	Fatty Acyls	Fatty acid esters	2-trans,4-cis-Decadienoylcarnitine
SM0057	Fasting-enriched	56.8001	81.1508	84.9129	54.741	63.7738	7.98179e-13	7.35123e-10	5.2113e-14	1.5022e-13	Organic compounds	Lipids and lipid-like molecules	Fatty Acyls	Fatty acyl thioesters	2,3-diene-Valproic acid-CoA
SM0058	Fasting-enriched	16.9833	23.5625	29.5844	12.9525	12.1603	3.56992e-20	3.80197e-17	3.79805e-27	1.8396e-26	Organic compounds	Organoheterocyclic compounds	Diazanaphthalenes	Benzodiazines	2,4-Diamino-6,7-dimethoxyquinazoline
SM0062	Fasting-reduced	129.201	58.4998	43.3022	106.364	104.873	1.62307e-15	1.58412e-12	3.11121e-14	9.09726e-14	Organic compounds	Lipids and lipid-like molecules	Prenol lipids	Sesquaterpenoids	2,6-Cyclolycopene-1,5-diol
SM0063	Fasting-enriched	36.8379	62.528	69.4786	27.1012	25.6428	1.23523e-33	1.67126e-30	4.09961e-61	1.88318e-59	Organic compounds	Lipids and lipid-like molecules	Fatty Acyls	Fatty acids and conjugates	20-Carboxy-leukotriene B4
SM0065	Fasting-enriched	924.962	936.839	981.314	814.398	810.805	8.94997e-07	0.000690043	1.0733e-06	2.21826e-06	Organic compounds	Lipids and lipid-like molecules	Steroids and steroid derivatives	Vitamin D and derivatives	25-Hydroxyvitamin D2
SM0066	Fasting-enriched	139.93	172.719	176.58	141.853	141.76	2.04007e-19	2.13596e-16	2.17529e-20	8.04575e-20	Organic compounds	Organoheterocyclic compounds	Naphthofurans	Unclassified	25-O-Desacetyl rifabutin
SM0068	Fasting-enriched	24.0776	46.0179	52.9579	15.2911	14.8492	2.87872e-19	2.99962e-16	4.66532e-20	1.68615e-19	Organic compounds	Lipids and lipid-like molecules	Prenol lipids	Terpene glycosides	28-[Rhamnosyl-(1->2)-[b-D-glucosyl-(1->3)]-[2R-methylbutanoyl-(->4)]-fucosyl]-30-methyl-3b,23-dihydroxy-12-oleanene-28,30-dioate 3-[galactosyl-(1->2)-glucuronide]
SM0069	Fasting-reduced	1484.59	1325.71	1325.21	1484.55	1451.63	1.70431e-14	1.62932e-11	8.43872e-13	2.31091e-12	Organic compounds	Lipids and lipid-like molecules	Prenol lipids	Terpene glycosides	28-Glucosylarjunolate 3-[rhamnosyl-(1->3)-glucuronide]
SM0070	Fasting-reduced	4.73151	1.5589	1.86963	2.58529	2.22528	1.6278e-05	0.0115899	4.50404e-11	1.15355e-10	Organic compounds	Lipids and lipid-like molecules	Prenol lipids	Terpene glycosides	28-Glucosyloleanolic acid 3-[arabinosyl-(1->2)-6-methylglucuronide]
SM0072	Fasting-reduced	46.4164	19.4678	17.2462	40.759	39.2416	4.88512e-33	6.45813e-30	7.14517e-51	1.08242e-49	Organic compounds	Lipids and lipid-like molecules	Prenol lipids	Terpene glycosides	29-[Glucosyl-(1->2)-glucosyl]katonic acid 3-[rhamnosyl-(1->2)[rhamnosyl-(1->4)]-glucosyl-(1->2)-glucuronide]
SM0073	Fasting-enriched	53.374	79.575	82.7611	46.6251	45.1454	3.07544e-32	3.95194e-29	6.76321e-50	9.53545e-49	Organic compounds	Phenylpropanoids and polyketides	Phenylpropanoic acids	Unclassified	3-(4-Hydroxy-3-methoxyphenyl)-2-methyllactic acid
SM0075	Fasting-reduced	10.1264	5.97582	5.46552	8.36742	8.49308	1.15341e-19	1.21569e-16	6.37085e-23	2.60692e-22	Organic compounds	Organic nitrogen compounds	Organonitrogen compounds	Amines	3-Azido-3-deoxy-5- O-beta-D-glucopyranuronosylthymidine
SM0077	Fasting-reduced	1266.22	694.866	653.754	1423.7	1288.11	2.4225e-32	3.12744e-29	4.43284e-21	1.66553e-20	Organic compounds	Organic acids and derivatives	Hydroxy acids and derivatives	Beta hydroxy acids and derivatives	3-Hydroxy-11Z-octadecenoylcarnitine
SM0080	Fasting-enriched	98.397	104.379	117.273	82.7973	79.7405	3.1709e-11	2.8221e-08	6.00027e-13	1.66557e-12	Organic compounds	Organic acids and derivatives	Hydroxy acids and derivatives	Medium-chain hydroxy acids and derivatives	3-Hydroxycapric acid
SM0082	Fasting-reduced	1048.4	631.921	702.387	931.664	865.168	4.28443e-11	3.79601e-08	6.62127e-12	1.75254e-11	Organic compounds	Organic acids and derivatives	Hydroxy acids and derivatives	Beta hydroxy acids and derivatives	3-Hydroxyhexadecanoylcarnitine
SM0083	Fasting-enriched	9.44986	9.75314	10.0488	7.97366	8.37991	1.85805e-05	0.0131921	5.01633e-06	9.85277e-06	Organic compounds	Organic acids and derivatives	Hydroxy acids and derivatives	Medium-chain hydroxy acids and derivatives	3-Hydroxysuberic acid
SM0084	Fasting-reduced	243.085	74.0423	67.7523	194.676	209.191	2.72636e-31	3.42704e-28	5.38273e-30	2.89246e-29	Organic compounds	Benzenoids	Benzene and substituted derivatives	Diphenylethers	3-Iodothyronamine
SM0085	Fasting-reduced	433.141	204.916	195.781	356.148	343.848	2.00971e-33	2.69703e-30	5.80079e-46	6.40335e-45	Organic compounds	Lipids and lipid-like molecules	Steroids and steroid derivatives	Oxosteroids	3-keto Fusidic acid
SM0088	Fasting-enriched	42.1217	43.6155	44.0438	38.9341	36.98	6.60286e-06	0.00483329	9.06018e-07	1.88621e-06	Organic compounds	Organic acids and derivatives	Carboxylic acids and derivatives	Amino acids, peptides, and analogues	3-Nitrotyrosine
SM0089	Fasting-enriched	448.697	494.599	504.595	484.571	475.354	5.16013e-07	0.000406102	2.70283e-09	6.43618e-09	Organic compounds	Benzenoids	Benzene and substituted derivatives	Phenethylamines	3-O-Methyl-a-methyldopamine
SM0091	Fasting-reduced	47.0218	21.1409	23.8074	47.2066	42.0095	4.6831e-27	5.48391e-24	1.22949e-26	5.87513e-26	Organic compounds	Lipids and lipid-like molecules	Prenol lipids	Diterpenoids	3-p-Hydroxypaclitaxel
SM0094	Fasting-enriched	1555.95	1618.37	1578.38	1380.24	1469.37	4.86209e-06	0.00358336	3.42412e-07	7.33224e-07	Organic compounds	Organic acids and derivatives	Hydroxy acids and derivatives	Beta hydroxy acids and derivatives	3, 5-Tetradecadiencarnitine
SM0096	Fasting-enriched	271.063	294.236	359.965	230.788	228.74	1.41222e-13	1.3289e-10	1.13572e-14	3.44099e-14	Organic compounds	Benzenoids	Phenols	Benzenediols	3,4-Dihydroxyphenylglycol
SM0099	Fasting-enriched	87.487	127.973	136.345	81.7139	78.5246	6.28733e-25	7.17384e-22	2.7202e-25	1.22581e-24	Organic compounds	Organoheterocyclic compounds	Naphthofurans	Unclassified	31-Hydroxy rifabutin
SM0102	Fasting-enriched	804.22	862.248	894.218	735.582	757.507	9.57236e-17	9.53407e-14	7.21846e-19	2.52557e-18	Organic compounds	Lipids and lipid-like molecules	Steroids and steroid derivatives	Bile acids, alcohols and derivatives	3beta,7alpha-Dihydroxy-5-cholestenoate
SM0103	Fasting-enriched	275.492	449.939	558.555	241.572	232.747	5.03824e-29	6.09123e-26	1.50029e-33	9.49518e-33	Organic compounds	Lipids and lipid-like molecules	Fatty Acyls	Fatty acids and conjugates	4-(2-Pyridyl)aniline
SM0104	Fasting-enriched	7.13414	11.1385	14.0425	7.53786	7.94731	6.36381e-20	6.74563e-17	1.391e-24	6.02061e-24	Organic compounds	Organic oxygen compounds	Organooxygen compounds	Carbonyl compounds	4-(4-Chlorophenyl)-1-[4-(4-fluorophenyl)-4-oxobutyl]-pyridinium (HPP+)
SM0105	Fasting-enriched	235.475	440.663	492.228	181.556	174.294	6.44002e-35	9.04823e-32	2.29734e-68	2.97401e-66	Organic compounds	Organoheterocyclic compounds	Pyridines and derivatives	Unclassified	4-(Methylnitrosamino)-1-(3-pyridyl)-1-butanol
SM0106	Fasting-enriched	97.5474	149.644	171.298	86.2559	85.1435	4.27926e-34	5.85402e-31	1.33079e-55	3.10664e-54	Organic compounds	Organic oxygen compounds	Organooxygen compounds	Carbonyl compounds	4-(Methylnitrosamino)-1-(3-pyridyl)-1-butanone
SM0107	Fasting-reduced	52.5726	42.0946	43.0947	47.1289	44.7181	1.22778e-06	0.000935567	1.57377e-09	3.79838e-09	Organic compounds	Benzenoids	Benzene and substituted derivatives	Aniline and substituted anilines	4-amino-MX
SM0108	Fasting-enriched	24.0931	31.2208	35.5065	12.1479	16.234	8.76967e-12	7.8927e-09	4.10965e-11	1.05444e-10	Organic compounds	Benzenoids	Phenols	1-hydroxy-2-unsubstituted benzenoids	4-Ethylphenol
SM0111	Fasting-enriched	1.91144	5.67191	6.92356	0.640669	0.66526	3.80319e-18	3.89066e-15	2.2223e-18	7.55265e-18	Organic compounds	Organic oxygen compounds	Organooxygen compounds	Carbohydrates and carbohydrate conjugates	4-Hydroxy-5-(3,4,5-trihydroxyphenyl)-valeric acid-O-methyl-O-glucuronide
SM0112	Fasting-enriched	125.127	147.271	155.036	119.521	137.305	2.25981e-06	0.00170841	6.39119e-06	1.24213e-05	Organic compounds	Organic oxygen compounds	Organooxygen compounds	Carbohydrates and carbohydrate conjugates	4-Hydroxy-5-(phenyl)-valeric acid-O-glucuronide
SM0114	Fasting-enriched	22.055	28.0344	39.5459	17.433	15.0608	8.01582e-09	6.74932e-06	0.000285781	0.000462446	Organic compounds	Organic oxygen compounds	Organooxygen compounds	Carbohydrates and carbohydrate conjugates	4-Hydroxy duloxetine glucuronide
SM0117	Fasting-reduced	17.1648	2.77101	2.55309	19.3058	16.7732	1.05402e-32	1.37866e-29	3.05799e-35	2.09354e-34	Organic compounds	Benzenoids	Phenols	4-alkoxyphenols	4-Hydroxyatomoxetine
SM0120	Fasting-reduced	39.5692	35.9584	35.006	41.7081	41.4045	2.86231e-14	2.72492e-11	1.66427e-13	4.67439e-13	Organic compounds	Benzenoids	Benzene and substituted derivatives	Diphenylethers	4-Hydroxyfenoprofen glucuronide
SM0121	Fasting-enriched	43.7201	96.0747	103.248	28.6415	29.9484	1.18111e-32	1.54017e-29	4.99682e-61	2.1562e-59	Organic compounds	Lipids and lipid-like molecules	Fatty Acyls	Fatty alcohols	4-Hydroxynonenal
SM0122	Fasting-enriched	125.62	139.195	137.592	131.782	128.595	1.02533e-06	0.000787453	3.85523e-05	6.92289e-05	Organic compounds	Organic oxygen compounds	Organooxygen compounds	Carbohydrates and carbohydrate conjugates	4-Hydroxyphenytoin glucuronide
SM0124	Fasting-enriched	74.7599	114.615	90.3878	68.4914	67.1723	1.48325e-15	1.44914e-12	3.98305e-17	1.28614e-16	Organic compounds	Benzenoids	Benzene and substituted derivatives	Cumenes	4-Hydroxypropofol
SM0126	Fasting-enriched	5.04845	9.1323	9.94519	4.31644	4.08937	2.68197e-27	3.14863e-24	8.92976e-36	6.32636e-35	Organic compounds	Phenylpropanoids and polyketides	Stilbenes	Unclassified	4-Hydroxytamoxifen sulfate
SM0127	Fasting-reduced	0.141611	0.142762	0.154672	37.3201	46.3861	1.84515e-06	0.00139862	2.04593e-28	1.0368e-27	Organic compounds	Organoheterocyclic compounds	Azoles	Tetrazoles	4-Hydroxyvalsartan
SM0129	Fasting-enriched	77.431	97.7403	99.2163	75.3306	74.6307	7.52143e-29	9.04828e-26	5.79675e-37	4.27698e-36	Organic compounds	Phenylpropanoids and polyketides	Flavonoids	Flavonoid glycosides	4-O-methyl-(-)-epicatechin-3-O-beta-glucuronide
SM0130	Fasting-enriched	29.4934	34.1735	33.9645	30.7423	29.4323	2.26613e-07	0.000180611	4.70077e-06	9.29708e-06	Organic compounds	Phenylpropanoids and polyketides	Flavonoids	Flavonoid glycosides	4-O-methyl-(-)-epicatechin-5-O-beta-glucuronide
SM0131	Fasting-enriched	22.4186	68.0533	93.4593	18.3605	18.2274	3.26088e-30	4.02393e-27	1.01221e-31	5.7426e-31	Organic compounds	Lipids and lipid-like molecules	Prenol lipids	Retinoids	4-oxo-Retinoic acid
SM0133	Fasting-reduced	28.0132	0.056484	0.0464045	13.6216	6.74396	1.26777e-35	1.80277e-32	0.159257	0.174313	Organic compounds	Organic acids and derivatives	Organic sulfuric acids and derivatives	Arylsulfates	4-Vinylphenol sulfate
SM0134	Fasting-enriched	1255.73	1368.23	1331.01	1062.59	1117.03	3.67996e-07	0.000292189	1.23472e-07	2.72595e-07	Organic compounds	Phenylpropanoids and polyketides	Macrolide lactams	Unclassified	41-O-demethylrapamycin
SM0135	Fasting-reduced	1675.11	1167.76	1230.46	1418.29	1511.75	2.70401e-12	2.46331e-09	1.64423e-13	4.62724e-13	Organic compounds	Lipids and lipid-like molecules	Sphingolipids	Glycosphingolipids	474943-80-1
SM0136	Fasting-enriched	134.645	191.739	209.678	127.943	120.825	4.22504e-32	5.4165e-29	6.82714e-51	1.04536e-49	Organic compounds	Organoheterocyclic compounds	Tetrahydroisoquinolines	1-phenyltetrahydroisoquinolines	4R-Hydroxy solifenacin
SM0137	Fasting-enriched	227.718	518.719	647.998	169.45	141.216	2.22046e-34	3.06187e-31	5.29927e-56	1.30106e-54	Organic compounds	Benzenoids	Phenol ethers	Unclassified	5-(3-Hydroxyphenyl)-gamma-valerolactone-3-O-glucuronide
SM0138	Fasting-enriched	5.68112	5.9128	7.28503	4.25326	4.93344	2.01156e-11	1.79432e-08	3.47521e-18	1.17546e-17	Organic compounds	Benzenoids	Phenols	Benzenediols	5-(3,4-Dihydroxyphenyl)-gamma-valerolactone
SM0139	Fasting-enriched	356.371	562.411	647.694	277.732	275.659	2.48764e-32	3.20906e-29	1.92193e-55	4.34416e-54	Organic compounds	Benzenoids	Phenol ethers	Unclassified	5-(4-Hydroxyphenyl)-gamma-valerolactone-4-O-glucuronide
SM0140	Fasting-reduced	47.447	28.6896	26.0306	38.2447	39.1068	2.60182e-19	2.7163e-16	2.58713e-23	1.07407e-22	Organic compounds	Organoheterocyclic compounds	Diazines	Pyrimidines and pyrimidine derivatives	5-Acetylamino-6-formylamino-3-methyluracil
SM0145	Fasting-enriched	260.347	306.133	323.178	266.231	281.538	1.61448e-13	1.51761e-10	2.99826e-14	8.80313e-14	Organic compounds	Benzenoids	Naphthalenes	Unclassified	5-Hydroxy, 6-methoxy duloxetine sulfate
SM0146	Fasting-enriched	5.93199	6.69254	8.20398	4.83684	5.4226	3.64025e-13	3.39272e-10	4.1999e-19	1.48036e-18	Organic compounds	Organoheterocyclic compounds	Azolidines	Imidazolidines	5-Hydroxydantrolene
SM0147	Fasting-reduced	6.50053	4.53861	4.39352	8.32059	7.90877	2.44909e-17	2.46868e-14	7.52904e-15	2.29579e-14	Organic compounds	Organoheterocyclic compounds	Indoles and derivatives	Hydroxyindoles	5-Hydroxyindole
SM0150	Fasting-reduced	18.1807	14.864	14.5632	16.626	16.4323	6.78626e-10	5.83618e-07	3.35517e-09	7.92333e-09	Organic compounds	Organoheterocyclic compounds	Indoles and derivatives	Hydroxyindoles	5-Hydroxytryptophol
SM0151	Fasting-enriched	6.72745	6.5369	8.04517	4.23804	4.06966	1.11341e-08	9.29698e-06	9.30394e-13	2.53809e-12	Organic compounds	Nucleosides, nucleotides, and analogues	Pyrimidine nucleosides	Unclassified	5-Methylcytidine
SM0156	Fasting-enriched	132.225	192.153	180.293	143.969	146.67	2.29505e-22	2.51996e-19	3.63343e-25	1.61687e-24	Organic compounds	Lipids and lipid-like molecules	Steroids and steroid derivatives	Hydroxysteroids	5a-Tetrahydrocortisol
SM0158	Fasting-enriched	188.024	280.417	311.061	163.173	158.681	1.37652e-33	1.86105e-30	1.34106e-51	2.1457e-50	Organic compounds	Organoheterocyclic compounds	Imidazopyrimidines	Purines and purine derivatives	6-Dimethylaminopurine
SM0160	Fasting-enriched	10.0972	15.2741	16.2486	6.38597	9.44078	2.9737e-12	2.70309e-09	1.17453e-12	3.18579e-12	Organic compounds	Phenylpropanoids and polyketides	Flavonoids	Flavonoid glycosides	6-Hydroxykaempferol 3,6-diglucoside 7-glucuronide
SM0162	Fasting-enriched	32.051	48.2299	50.5194	28.7762	25.3287	2.64353e-17	2.6618e-14	9.73145e-18	3.24534e-17	Organic compounds	Organic oxygen compounds	Organooxygen compounds	Carbohydrates and carbohydrate conjugates	6-Hydroxymelatonin glucuronide
SM0165	Fasting-enriched	4.10908	6.58411	7.36559	0.76378	2.32805	2.48855e-22	2.72496e-19	1.86639e-11	4.86766e-11	Organic compounds	Organoheterocyclic compounds	Benzofurans	Unclassified	6-Methyl-griseofulvin
SM0167	Fasting-reduced	120.173	32.4062	26.2576	73.3173	119.692	2.6464e-08	2.17269e-05	0.0130571	0.0165127	Organic compounds	Nucleosides, nucleotides, and analogues	Purine nucleotides	Purine ribonucleotides	6-Methylthiopurine 5-monophosphate ribonucleotide
SM0168	Fasting-enriched	7.18253	6.48311	8.11086	4.91149	4.65953	1.56639e-05	0.0112153	1.49333e-07	3.28671e-07	Organic compounds	Organoheterocyclic compounds	Imidazopyrimidines	Purines and purine derivatives	6-oxo-famciclovir
SM0169	Fasting-enriched	260.167	322.069	410.535	248.396	266.859	2.56909e-23	2.8594e-20	5.13474e-40	4.45846e-39	Organic compounds	Organoheterocyclic compounds	Benzothiazines	Unclassified	6-Thioguanosine-5- O- triphosphate
SM0170	Fasting-reduced	28.5249	0.542673	0.445936	13.6041	11.7462	3.73826e-31	4.68404e-28	8.54885e-24	3.62308e-23	Organic compounds	Nucleosides, nucleotides, and analogues	Purine nucleotides	Purine ribonucleotides	6-Thioguanosine monophosphate
SM0175	Fasting-enriched	333.404	571.667	625.504	269.569	258.356	3.91429e-35	5.53481e-32	5.66656e-70	1.00078e-67	Organic compounds	Lipids and lipid-like molecules	Steroids and steroid derivatives	Hydroxysteroids	6alpha,9alpha-Difluoroprednisolone-17-butyrate
SM0176	Fasting-enriched	1514.48	1741.78	1840.94	1605.57	1601.96	7.7262e-16	7.58712e-13	1.38606e-17	4.57945e-17	Organic compounds	Organoheterocyclic compounds	Benzopyrazoles	Indazoles	7-hydroxygranisetron
SM0179	Fasting-enriched	3.48217	10.3093	14.3276	2.08505	2.02845	5.4252e-33	7.15584e-30	1.31425e-48	1.65618e-47	Organic compounds	Nucleosides, nucleotides, and analogues	Purine nucleosides	Unclassified	8-Hydroxyguanosine
SM0181	Fasting-enriched	67.5433	83.0039	94.1344	68.7537	75.6778	1.55128e-11	1.38685e-08	3.20701e-11	8.27317e-11	Organic compounds	Organoheterocyclic compounds	Imidazopyrimidines	Purines and purine derivatives	9-Carboxymethoxymethylguanine
SM0182	Fasting-enriched	407.23	702.097	862.196	367.216	377.091	2.76529e-26	3.19944e-23	5.16598e-27	2.49368e-26	Organic compounds	Organic acids and derivatives	Hydroxy acids and derivatives	Beta hydroxy acids and derivatives	9-Decenoylcarnitine
SM0183	Fasting-enriched	615.827	728.792	737.468	455.582	488.944	2.26988e-08	1.87038e-05	2.49885e-08	5.67523e-08	Unclassified	Unclassified	Unclassified	Unclassified	9,12-Hexadecadienoylcarnitine
SM0185	Fasting-reduced	139.677	128.518	116.892	144.445	143.279	2.96251e-14	2.81735e-11	7.00455e-12	1.85055e-11	Organic compounds	Nucleosides, nucleotides, and analogues	Nucleoside and nucleotide analogues	Cyclopentyl nucleosides	Abacavir
SM0192	Fasting-enriched	122.902	195.2	179.869	115.764	111.558	7.76817e-30	9.50047e-27	2.00396e-43	1.94125e-42	Organic compounds	Lipids and lipid-like molecules	Steroids and steroid derivatives	Steroid lactones	Acetyldigitoxin
SM0193	Fasting-enriched	22.7577	40.6762	43.3488	15.4049	15.6567	1.03359e-32	1.354e-29	4.16064e-46	4.66516e-45	Organic compounds	Organoheterocyclic compounds	Imidazopyrimidines	Purines and purine derivatives	Adefovir Dipivoxil
SM0195	Fasting-reduced	30.2801	23.8679	25.3711	30.276	29.0032	1.01875e-18	1.05339e-15	7.28102e-16	2.27872e-15	Organic compounds	Organoheterocyclic compounds	Imidazopyrimidines	Purines and purine derivatives	Adenine
SM0197	Fasting-reduced	86.0805	1.30516	1.17372	38.5799	32.1836	1.50141e-31	1.89629e-28	9.7113e-23	3.95111e-22	Organic compounds	Nucleosides, nucleotides, and analogues	Purine nucleotides	Purine ribonucleotides	Adenosine triphosphate
SM0198	Fasting-reduced	8.61485	2.34598	2.05508	9.51439	8.24674	1.45482e-28	1.74142e-25	2.14929e-32	1.2595e-31	Organic compounds	Organoheterocyclic compounds	Benzodiazepines	1,4-benzodiazepines	Adinazolam
SM0199	Fasting-reduced	226.391	196.258	183.818	213.597	218.474	5.26975e-15	5.08004e-12	7.49001e-15	2.29368e-14	Organic compounds	Nucleosides, nucleotides, and analogues	Purine nucleotides	Purine ribonucleotides	ADP
SM0200	Fasting-reduced	568.397	305.809	286.5	557.265	624.68	4.50717e-33	5.972e-30	1.08111e-38	8.55279e-38	Organic compounds	Lipids and lipid-like molecules	Fatty Acyls	Fatty acids and conjugates	Adrenic acid
SM0201	Fasting-enriched	10.8809	22.391	17.0124	9.64643	9.33105	2.96353e-18	3.03762e-15	7.00746e-24	2.98761e-23	Organic compounds	Phenylpropanoids and polyketides	Coumarins and derivatives	Furanocoumarins	Aflatoxin B1
SM0202	Fasting-enriched	37.6344	86.577	110.948	22.7445	21.6088	1.03359e-32	1.354e-29	8.38608e-55	1.78235e-53	Organic compounds	Alkaloids and derivatives	Ajmaline-sarpagine alkaloids	Unclassified	Ajmaline
SM0203	Fasting-reduced	49.2075	32.1886	29.3084	40.6523	41.0049	2.64353e-17	2.6618e-14	9.26921e-19	3.23514e-18	Organic compounds	Organoheterocyclic compounds	Benzimidazoles	2-benzimidazolylcarbamic acid esters	Albendazole sulfone
SM0204	Fasting-enriched	15.6545	19.0914	18.163	14.2021	14.5711	8.73677e-10	7.50488e-07	0.000182376	0.000303746	Organic compounds	Organoheterocyclic compounds	Benzazepines	Unclassified	Alcaftadine
SM0207	Fasting-enriched	424.394	479.894	482.779	449.845	440.857	7.06336e-05	0.0485253	0.000979815	0.00147646	Organic compounds	Lipids and lipid-like molecules	Steroids and steroid derivatives	Steroidal glycosides	Aldosterone 18-glucuronide
SM0208	Fasting-reduced	1252.79	503.681	435.512	1401.29	1317.16	1.18095e-34	1.63916e-31	4.55876e-55	1.01432e-53	Organic compounds	Benzenoids	Benzene and substituted derivatives	Anilides	Alfentanil
SM0209	Fasting-reduced	30.1615	14.39	17.4153	35.9617	34.2078	2.8813e-28	3.43739e-25	9.42681e-29	4.84613e-28	Organic compounds	Organic acids and derivatives	Carboxylic acids and derivatives	Amino acids, peptides, and analogues	Aliskiren
SM0211	Fasting-reduced	1840.68	1491.52	1502.05	1787.09	1770.91	7.79955e-24	8.7589e-21	1.16612e-25	5.3914e-25	Organic compounds	Benzenoids	Benzene and substituted derivatives	Diphenylmethanes	Almitrine
SM0212	Fasting-enriched	46.4344	75.5736	57.2941	21.7041	14.7575	1.02108e-20	1.0946e-17	3.40862e-06	6.77916e-06	Organic compounds	Organoheterocyclic compounds	Indoles and derivatives	N-alkylindoles	Alosetron
SM0216	Fasting-enriched	352.302	525.959	586.973	342.68	358.402	1.75584e-33	2.36687e-30	8.85125e-54	1.65907e-52	Organic compounds	Organic nitrogen compounds	Organonitrogen compounds	Amines	Alpha-Linolenoyl ethanolamide
SM0219	Fasting-enriched	26.5434	31.4411	34.0429	18.6945	15.198	1.53563e-14	1.47113e-11	1.07696e-18	3.72231e-18	Organic compounds	Organic nitrogen compounds	Organonitrogen compounds	Amines	Altretamine
SM0222	Fasting-enriched	119.122	160.104	186.512	99.7446	89.6038	7.96217e-27	9.30778e-24	2.33343e-37	1.7581e-36	Organic compounds	Organic acids and derivatives	Carboxylic acids and derivatives	Amino acids, peptides, and analogues	Amdinocillin
SM0223	Fasting-enriched	18.5478	27.0033	25.625	19.7845	20.1963	1.23491e-13	1.16452e-10	4.0266e-14	1.16779e-13	Organic compounds	Organophosphorus compounds	Organothiophosphorus compounds	Unclassified	Amifostine
SM0224	Fasting-reduced	4.95255	1.06709	1.87689	7.16819	4.1251	4.12604e-13	3.84135e-10	8.44016e-05	0.000145682	Organic compounds	Organic oxygen compounds	Organooxygen compounds	Carbohydrates and carbohydrate conjugates	Amikacin
SM0226	Fasting-enriched	36131	39797.9	39863.2	32634.1	32063.5	5.8936e-10	5.08617e-07	1.26283e-09	3.0635e-09	Organic compounds	Organic acids and derivatives	Carboxylic acids and derivatives	Amino acids, peptides, and analogues	Amino acids, peptides, and analogues-Unk
SM0231	Fasting-enriched	302.343	350.01	358.436	315.273	329.888	7.91066e-09	6.66868e-06	4.71417e-09	1.09869e-08	Inorganic compounds	Homogeneous non-metal compounds	Homogeneous other non-metal compounds	Unclassified	Ammonia
SM0233	Fasting-enriched	8.76881	27.5206	29.2012	7.19775	6.33452	2.22036e-34	3.06187e-31	1.85552e-58	5.39237e-57	Organic compounds	Organoheterocyclic compounds	Benzoxazepines	Dibenzoxazepines	Amoxapine
SM0234	Fasting-enriched	21.923	35.7857	40.8649	30.5028	26.8038	1.0081e-11	9.06279e-09	3.21107e-14	9.36999e-14	Organic compounds	Organoheterocyclic compounds	Lactams	Beta lactams	Amoxicillin
SM0235	Fasting-reduced	682.279	397.791	377.252	676.204	652.195	6.97559e-32	8.87295e-29	2.68221e-39	2.17015e-38	Organic compounds	Organic oxygen compounds	Organooxygen compounds	Carbohydrates and carbohydrate conjugates	Amphotericin B
SM0237	Fasting-enriched	15.6513	31.0646	41.9864	13.4954	14.5988	3.26457e-33	4.35168e-30	2.28221e-59	7.73777e-58	Organic compounds	Organic nitrogen compounds	Organonitrogen compounds	Amines	Anandamide
SM0238	Fasting-enriched	218.482	240.036	237.082	227.945	223.425	3.72262e-06	0.00277335	5.05441e-05	8.92987e-05	Organic compounds	Lipids and lipid-like molecules	Steroids and steroid derivatives	Androstane steroids	Androstane steroids-Unk
SM0243	Fasting-reduced	458.5	232.269	219.428	395.309	381.989	1.02744e-29	1.25553e-26	3.6624e-40	3.19954e-39	Organic compounds	Organic acids and derivatives	Carboxylic acids and derivatives	Amino acids, peptides, and analogues	APGPR Enterostatin
SM0244	Fasting-enriched	5.30259	7.97289	8.80227	2.93395	4.44467	7.03911e-11	6.1733e-08	1.88161e-12	5.07464e-12	Organic compounds	Phenylpropanoids and polyketides	Flavonoids	Flavonoid glycosides	Apigenin 4-[feruloyl-(->2)-glucuronyl-(1->2)-glucuronide]
SM0245	Fasting-enriched	102.009	144.41	146.59	124.749	117.107	3.46465e-13	3.23252e-10	1.24161e-13	3.51502e-13	Organic compounds	Phenylpropanoids and polyketides	Flavonoids	Flavonoid glycosides	Apigenin 7-[glucuronyl-(1->2)-glucuronide] 4-glucuronide
SM0247	Fasting-enriched	1186.76	1262.31	1263.01	1138.52	1111.33	7.5868e-16	7.45782e-13	9.59545e-19	3.34081e-18	Organic compounds	Benzenoids	Indanes	Unclassified	Aprindine
SM0248	Fasting-enriched	1069.75	1406.28	1458.23	881.616	864.121	4.29728e-21	4.62387e-18	2.58725e-25	1.17707e-24	Organic compounds	Organoheterocyclic compounds	Tetrapyrroles and derivatives	Corrinoids	Aquacobalamin
SM0250	Fasting-reduced	169.772	79.5823	75.5803	117.949	116.076	1.80599e-19	1.89448e-16	7.02792e-26	3.25985e-25	Organic compounds	Organic oxygen compounds	Organooxygen compounds	Carbohydrates and carbohydrate conjugates	Arbekacin
SM0252	Fasting-reduced	103.485	55.8818	40.6181	76.2441	95.2236	2.26878e-17	2.29147e-14	2.31689e-17	7.5671e-17	Organic compounds	Lipids and lipid-like molecules	Prenol lipids	Sesquiterpenoids	Artemether
SM0258	Fasting-enriched	332.195	486.253	489.712	312.913	303.359	4.75146e-35	6.69955e-32	2.96959e-66	2.85965e-64	Organic compounds	Organic acids and derivatives	Carboxylic acids and derivatives	Amino acids, peptides, and analogues	Atazanavir
SM0259	Fasting-enriched	15.9996	39.7384	48.545	22.5332	21.9599	2.36648e-25	2.70725e-22	1.54799e-34	1.03006e-33	Organic compounds	Benzenoids	Naphthalenes	Naphthoquinones	Atovaquone
SM0260	Fasting-reduced	194.637	161.838	156.398	179.596	172.667	3.76726e-07	0.000298743	3.56696e-07	7.62664e-07	Organic compounds	Organoheterocyclic compounds	Isoquinolines and derivatives	Benzylisoquinolines	Atracurium
SM0264	Fasting-enriched	1619.78	1891.75	1880.62	1707.31	1671.19	1.39855e-20	1.49785e-17	1.21154e-21	4.62531e-21	Organic compounds	Organoheterocyclic compounds	Diazanaphthalenes	Benzodiazines	Azelastine
SM0265	Fasting-enriched	15.1965	20.8027	22.8603	14.8429	14.7483	4.14248e-26	4.78456e-23	8.12292e-35	5.50812e-34	Organic compounds	Organoheterocyclic compounds	Lactams	Beta lactams	Azidocillin
SM0266	Fasting-enriched	3.49725	9.68998	12.5897	3.09973	3.2139	2.62308e-32	3.38115e-29	1.20166e-48	1.52782e-47	Organic compounds	Organic acids and derivatives	Carboxylic acids and derivatives	Amino acids, peptides, and analogues	Azlocillin
SM0271	Fasting-reduced	18.7899	11.1336	10.9433	14.6484	13.6297	5.77779e-11	5.08445e-08	2.23494e-14	6.63032e-14	Organic compounds	Lipids and lipid-like molecules	Steroids and steroid derivatives	Pregnane steroids	Beclometasone dipropionate
SM0273	Fasting-reduced	194.736	152.021	167.327	183.839	169.038	3.7716e-05	0.0264012	1.0248e-07	2.27661e-07	Organic compounds	Organic acids and derivatives	Carboxylic acids and derivatives	Amino acids, peptides, and analogues	Benazepril
SM0275	Fasting-enriched	66.9232	69.6244	71.552	50.5521	56.8425	3.60449e-06	0.00268895	9.00175e-07	1.87679e-06	Organic compounds	Organoheterocyclic compounds	Thiadiazines	Benzothiadiazines	Bendroflumethiazide
SM0278	Fasting-enriched	16.1109	25.4215	25.7534	15.7159	14.948	9.0484e-17	9.02125e-14	4.68883e-13	1.30663e-12	Organic compounds	Benzenoids	Phenols	Benzenediols	Benzenediols-Unk
SM0281	Fasting-enriched	125.207	235.917	280.284	94.4861	90.0582	2.5111e-35	3.55571e-32	5.92272e-65	4.68553e-63	Organic compounds	Benzenoids	Benzene and substituted derivatives	Benzoic acids and derivatives	Benzonatate
SM0284	Fasting-enriched	1655.9	1823.82	1840.41	1785.55	1731.82	2.26744e-05	0.0159854	1.69552e-05	3.1561e-05	Organic compounds	Organoheterocyclic compounds	Tetrahydroisoquinolines	Unclassified	Benzquinamide
SM0285	Fasting-enriched	40.6645	96.0095	123.659	22.9028	21.9635	4.82179e-32	6.16225e-29	1.13759e-52	1.99991e-51	Organic compounds	Organoheterocyclic compounds	Piperidines	Benzylpiperidines	Benzylpiperidines-Unk
SM0286	Fasting-enriched	1594.82	1730.39	1872.68	1597.34	1617.51	1.2441e-16	1.23539e-13	2.98088e-22	1.18239e-21	Organic compounds	Benzenoids	Benzene and substituted derivatives	Phenylmethylamines	Bepridil
SM0288	Fasting-enriched	60.5816	75.2589	81.1491	62.9785	62.8007	1.0215e-24	1.16246e-21	1.79314e-30	9.74593e-30	Organic compounds	Nucleosides, nucleotides, and analogues	Pyridine nucleotides	Nicotinamide nucleotides	beta-nicotinamide D-ribonucleotide
SM0289	Fasting-enriched	2.38193	7.51606	13.7279	0.997059	0.650335	2.12109e-28	2.5347e-25	2.01481e-33	1.25838e-32	Organic compounds	Organic acids and derivatives	Hydroxy acids and derivatives	Beta hydroxy acids and derivatives	Beta hydroxy acids and derivatives-Unk
SM0290	Fasting-enriched	433.823	449.803	436.736	384.56	414.885	1.85805e-05	0.0131921	3.26708e-07	7.02767e-07	Organic compounds	Organoheterocyclic compounds	Lactams	Beta lactams	Beta lactams-Unk
SM0291	Fasting-reduced	210.181	120.052	108.526	163.297	168.113	5.07325e-20	5.38779e-17	1.48422e-23	6.25303e-23	Organic compounds	Organic nitrogen compounds	Organonitrogen compounds	Amines	Betahistine
SM0292	Fasting-enriched	29.1691	46.8347	47.5269	23.1104	25.5586	4.11217e-15	3.97236e-12	1.01563e-10	2.57342e-10	Organic compounds	Benzenoids	Phenols	Tyrosols and derivatives	Betaxolol
SM0295	Fasting-enriched	8.41149	10.0128	11.9888	6.66123	7.50522	6.8837e-07	0.000536928	2.93824e-06	5.85183e-06	Organic compounds	Lipids and lipid-like molecules	Prenol lipids	Retinoids	Bexarotene
SM0296	Fasting-enriched	13.2797	19.0981	20.8354	5.06022	9.51401	3.93645e-09	3.34205e-06	3.24903e-08	7.3322e-08	Organic compounds	Benzenoids	Benzene and substituted derivatives	Trifluoromethylbenzenes	Bicalutamide
SM0297	Fasting-enriched	15.5984	24.4395	27.5953	13.2156	12.458	3.00045e-34	4.11662e-31	5.70699e-57	1.53335e-55	Organic compounds	Benzenoids	Benzene and substituted derivatives	Diphenylmethanes	Bifonazole
SM0299	Fasting-enriched	570.024	835.699	865.797	347.303	385.335	4.47178e-18	4.57016e-15	1.2109e-14	3.66098e-14	Chemical entities	Organic compounds	Organoheterocyclic compounds	Tetrapyrroles and derivatives	Bilirubin
SM0301	Fasting-reduced	18.0352	16.522	15.8702	17.2216	17.2455	1.2698e-06	0.000966314	1.3352e-05	2.525e-05	Organic compounds	Organoheterocyclic compounds	Biotin and derivatives	Unclassified	Biotin
SM0304	Fasting-reduced	17.0278	1.18905	0.846847	9.93308	15.5114	2.22891e-21	2.40722e-18	8.27857e-13	2.28017e-12	Organic compounds	Benzenoids	Unclassified	Unclassified	Bismuth Subsalicylate
SM0307	Fasting-enriched	447.357	568.049	582.716	460.22	424.242	6.35156e-18	6.47859e-15	1.52883e-17	5.02785e-17	Organic compounds	Organic acids and derivatives	Carboxylic acids and derivatives	Amino acids, peptides, and analogues	Bortezomib
SM0311	Fasting-enriched	59.5743	78.2047	76.5411	54.6931	54.3664	3.67637e-27	4.31239e-24	1.6495e-33	1.03933e-32	Organic compounds	Organoheterocyclic compounds	Thienothiazines	Unclassified	Brinzolamide
SM0313	Fasting-enriched	3.18254	3.66121	5.16823	1.47158	1.37603	1.01282e-08	8.48744e-06	1.25587e-10	3.17085e-10	Organic compounds	Benzenoids	Benzene and substituted derivatives	Benzophenones	Bromfenac
SM0318	Fasting-enriched	12.2109	15.8636	16.5949	11.549	11.3787	2.67451e-22	2.92591e-19	3.06201e-25	1.37549e-24	Organic compounds	Benzenoids	Benzene and substituted derivatives	Diphenylethers	Bumetanide
SM0319	Fasting-reduced	31.1091	20.781	21.4361	25.1077	23.7116	1.25616e-07	0.000101121	5.07327e-12	1.34782e-11	Organic compounds	Benzenoids	Phenol ethers	Unclassified	Bupranolol
SM0321	Fasting-reduced	985.001	209.096	180.858	670.093	788.714	8.72348e-35	1.21954e-31	5.54468e-40	4.78523e-39	Organic compounds	Organoheterocyclic compounds	Diazinanes	Piperazines	Buspirone
SM0323	Fasting-enriched	130.68	156.694	174.938	114.038	117.156	1.74066e-18	1.79288e-15	8.74999e-22	3.39509e-21	Organic compounds	Benzenoids	Naphthalenes	Unclassified	Butenafine
SM0326	Fasting-enriched	716.086	904.935	937.683	779.028	812.373	1.87423e-15	1.8255e-12	6.22068e-18	2.08429e-17	Organic compounds	Alkaloids and derivatives	Ergoline and derivatives	Lysergic acids and derivatives	Cabergoline
SM0327	Fasting-reduced	563.265	540.318	529.096	564.686	584.995	1.69983e-07	0.000136156	1.44378e-05	2.70164e-05	Organic compounds	Organic nitrogen compounds	Organonitrogen compounds	Amines	Cadaverine
SM0328	Fasting-enriched	389.129	499.005	517.239	368.991	389.463	3.08769e-20	3.29148e-17	1.83169e-21	6.95552e-21	Organic compounds	Lipids and lipid-like molecules	Steroids and steroid derivatives	Vitamin D and derivatives	Calcipotriol
SM0332	Fasting-reduced	14.1341	9.49552	10.8012	16.4985	15.7073	3.81856e-19	3.97512e-16	2.50165e-20	9.20502e-20	Organic compounds	Benzenoids	Benzene and substituted derivatives	Biphenyls and derivatives	Candesartan
SM0334	Fasting-reduced	48.3063	41.3578	40.7961	49.6754	45.6204	1.28538e-08	1.06944e-05	2.63711e-07	5.72445e-07	Organic compounds	Benzenoids	Indanes	Unclassified	Candoxatril
SM0338	Fasting-reduced	140.453	125.451	125.633	154.585	147.918	1.67314e-18	1.72501e-15	1.95885e-18	6.67322e-18	Organic compounds	Organoheterocyclic compounds	Benzazepines	Dibenzazepines	Carbamazepine
SM0341	Fasting-reduced	245.092	130.357	119.612	270.115	246.991	2.52108e-31	3.17152e-28	1.31012e-34	8.75877e-34	Organic compounds	Organoheterocyclic compounds	Indoles and derivatives	Carbazoles	Carbazoles-Unk
SM0342	Fasting-enriched	7.64357	10.5583	12.8985	5.86888	5.95064	4.42373e-24	4.98554e-21	4.5394e-34	2.93823e-33	Organic compounds	Organic acids and derivatives	Carboxylic acids and derivatives	Amino acids, peptides, and analogues	Carbenicillin
SM0343	Fasting-reduced	143.26	122.067	118.199	142.481	135.307	8.3801e-13	7.69293e-10	2.39262e-10	5.96688e-10	Organic compounds	Organic acids and derivatives	Carboxylic acids and derivatives	Amino acids, peptides, and analogues	Carbetocin
SM0344	Fasting-enriched	787.394	960.354	1149.36	704.71	932.756	4.36215e-13	4.0568e-10	7.51387e-12	1.98143e-11	Organic compounds	Organic oxygen compounds	Organooxygen compounds	Carbohydrates and carbohydrate conjugates	Carbohydrates and carbohydrate conjugates-Unk
SM0345	Fasting-enriched	8.18337	36.8787	33.9259	7.07688	6.45318	1.56468e-35	2.22184e-32	8.84472e-83	4.19829e-80	Organic compounds	Organic oxygen compounds	Organooxygen compounds	Carbonyl compounds	Carbonyl compounds-Unk
SM0349	Fasting-reduced	282.581	167.147	177.438	242.343	241.384	7.4795e-13	6.8961e-10	4.80483e-12	1.27889e-11	Organic compounds	Organoheterocyclic compounds	Azoles	Pyrazoles	Carboxycelecoxib
SM0350	Fasting-enriched	0.907235	6.54643	7.2619	0.256235	0.314179	1.30572e-35	1.85543e-32	1.69199e-40	1.48728e-39	Organic compounds	Organic acids and derivatives	Peptidomimetics	Hybrid peptides	Carnosine
SM0351	Fasting-enriched	16.3501	23.9444	25.2289	19.1354	14.1619	7.98179e-13	7.35123e-10	2.29195e-06	4.59034e-06	Organic compounds	Organoheterocyclic compounds	Indoles and derivatives	Carbazoles	Carprofen
SM0353	Fasting-enriched	82.2244	103.229	101.968	86.8266	84.967	1.2516e-19	1.31793e-16	3.68408e-21	1.38787e-20	Organic compounds	Organoheterocyclic compounds	Imidazopyrimidines	Purines and purine derivatives	CD 1790
SM0358	Fasting-reduced	110.808	24.9618	20.4945	90.0165	95.3734	3.56647e-30	4.39746e-27	3.74526e-34	2.45772e-33	Organic compounds	Organoheterocyclic compounds	Lactams	Beta lactams	Cefazolin
SM0361	Fasting-enriched	76.0061	84.989	94.8941	69.2649	74.0183	5.05585e-13	4.68172e-10	2.51858e-14	7.44079e-14	Organic compounds	Organic acids and derivatives	Carboxylic acids and derivatives	Amino acids, peptides, and analogues	Cefmetazole
SM0362	Fasting-enriched	1.81907	5.91021	9.85452	0.769441	0.77795	5.98887e-32	7.62982e-29	7.58633e-40	6.43031e-39	Organic compounds	Organoheterocyclic compounds	Lactams	Beta lactams	Cefonicid
SM0364	Fasting-enriched	7.59201	8.5768	7.44425	1.47107	4.40507	7.00753e-05	0.0482118	6.39383e-06	1.24213e-05	Organic compounds	Organoheterocyclic compounds	Lactams	Beta lactams	Cefotaxime
SM0369	Fasting-reduced	92.3047	7.16424	6.33923	51.638	47.2226	2.91545e-32	3.7551e-29	1.07832e-28	5.5235e-28	Organic compounds	Organoheterocyclic compounds	Lactams	Beta lactams	Ceftizoxime
SM0370	Fasting-reduced	19.0193	16.4709	14.1127	23.1589	23.58	6.52618e-12	5.9062e-09	6.49807e-13	1.79327e-12	Organic compounds	Organoheterocyclic compounds	Lactams	Beta lactams	Cefuroxime
SM0372	Fasting-enriched	6.43144	20.8644	22.0273	4.68766	4.29353	3.81615e-33	5.07166e-30	9.43159e-54	1.74423e-52	Organic compounds	Organoheterocyclic compounds	Lactams	Beta lactams	Cephalexin
SM0378	Fasting-reduced	58.3044	36.9149	38.9254	57.9983	55.0562	6.15156e-13	5.6902e-10	2.6669e-10	6.62769e-10	Organic compounds	Benzenoids	Benzene and substituted derivatives	Anilides	CGP71422
SM0381	Fasting-enriched	104.862	119.138	119.833	116.956	113.238	7.06336e-05	0.0485253	1.67726e-07	3.68016e-07	Organic compounds	Benzenoids	Benzene and substituted derivatives	Nitrobenzenes	Chloramphenicol
SM0382	Fasting-enriched	592.063	702.259	721.389	608.993	605.157	6.12229e-23	6.77125e-20	2.69011e-24	1.15731e-23	Organic compounds	Organohalogen compounds	Organochlorides	Unclassified	Chloroacetaldehyde
SM0383	Fasting-enriched	49.4809	54.8414	57.7835	53.4923	51.9114	2.84425e-05	0.0199951	2.83896e-05	5.16966e-05	Organic compounds	Organohalogen compounds	Alkyl halides	Halomethanes	Chloroform
SM0384	Fasting-enriched	8.05783	9.7035	9.94471	9.0351	8.2625	4.22064e-11	3.7437e-08	3.36917e-07	7.23636e-07	Organic compounds	Organic oxygen compounds	Organooxygen compounds	Alcohols and polyols	Chlorogenic acid
SM0386	Fasting-enriched	34.2123	43.3515	42.6841	37.7464	37.4344	1.13875e-09	9.75908e-07	8.18403e-09	1.88109e-08	Organic compounds	Organoheterocyclic compounds	Quinolines and derivatives	Aminoquinolines and derivatives	Chloroquine
SM0388	Fasting-enriched	2.77214	7.90134	13.9367	1.04704	0.713502	1.02565e-27	1.2154e-24	9.41916e-34	6.01475e-33	Organic compounds	Benzenoids	Phenol ethers	Unclassified	Chlorphenesin
SM0389	Fasting-reduced	4.73217	1.29925	1.30298	2.03188	2.72643	5.67155e-05	0.0393038	1.76706e-06	3.57429e-06	Organic compounds	Organoheterocyclic compounds	Isoindoles and derivatives	Isoindolines	Chlorthalidone
SM0390	Fasting-reduced	4.11983	2.29587	1.46904	3.30051	3.07262	4.50367e-13	4.17941e-10	6.56508e-16	2.05918e-15	Organic compounds	Organoheterocyclic compounds	Benzoxazoles	Benzoxazolones	Chlorzoxazone
SM0391	Fasting-enriched	5.96394	20.2276	14.727	5.67394	5.16307	7.62484e-24	8.57032e-21	1.47709e-26	6.98795e-26	Organic compounds	Lipids and lipid-like molecules	Steroids and steroid derivatives	Steroidal glycosides	Cholestane-3,7,12,25-tetrol-3-glucuronide
SM0394	Fasting-enriched	1983.99	2280.92	2727.1	1731.88	1915.09	9.42006e-15	9.04326e-12	1.51483e-17	4.99333e-17	Organic compounds	Lipids and lipid-like molecules	Steroids and steroid derivatives	Cholestane steroids	Cholesterol sulfate
SM0396	Fasting-reduced	14.4657	7.23402	5.36728	19.4482	14.9757	3.34055e-14	3.17019e-11	4.72569e-12	1.26018e-11	Organic compounds	Lipids and lipid-like molecules	Steroids and steroid derivatives	Steroidal glycosides	Cholic acid glucuronide
SM0397	Fasting-enriched	101.118	118.497	118.924	113.786	110.273	1.04876e-06	0.000803347	8.93803e-07	1.86624e-06	Organic compounds	Organic nitrogen compounds	Organonitrogen compounds	Quaternary ammonium salts	Choline
SM0402	Fasting-reduced	1167.4	428.231	366.799	1453.37	1320.43	2.3e-33	3.07741e-30	2.96605e-30	1.60595e-29	Organic compounds	Organic acids and derivatives	Carboxylic acids and derivatives	Amino acids, peptides, and analogues	Cilazapril
SM0403	Fasting-enriched	73.4418	142.666	160.661	55.4888	52.6556	6.99615e-35	9.8226e-32	6.32513e-70	1.00078e-67	Organic compounds	Organoheterocyclic compounds	Quinolines and derivatives	Quinolones and derivatives	Cilostazol
SM0405	Fasting-enriched	8.29922	22.1868	37.8526	4.31717	3.38478	3.90701e-29	4.73139e-26	1.87143e-34	1.2395e-33	Organic compounds	Benzenoids	Benzene and substituted derivatives	Anilides	Cinalukast
SM0406	Fasting-reduced	411.637	360.31	354.158	393.344	417.867	7.98179e-13	7.35123e-10	0.00180562	0.00256607	Organic compounds	Benzenoids	Benzene and substituted derivatives	Nitrobenzenes	Cinitapride
SM0408	Fasting-reduced	16.9877	6.20443	9.28293	17.9539	14.8887	3.51591e-16	3.46317e-13	6.60344e-09	1.52404e-08	Organic compounds	Organoheterocyclic compounds	Diazanaphthalenes	Benzodiazines	Cinoxacin
SM0409	Fasting-enriched	13.9843	18.8958	21.3388	14.2147	13.9702	3.91956e-29	4.74267e-26	4.27646e-38	3.29172e-37	Organic compounds	Organoheterocyclic compounds	Quinolines and derivatives	Quinoline carboxylic acids	Ciprofloxacin
SM0410	Fasting-enriched	25.4604	47.9471	55.3691	19.528	17.7096	6.97771e-29	8.40814e-26	8.46756e-40	7.09283e-39	Organic compounds	Benzenoids	Benzene and substituted derivatives	Benzoic acids and derivatives	Cisapride
SM0412	Fasting-enriched	1.95385	10.5344	11.2923	1.19656	0.787909	6.54287e-34	8.93101e-31	4.32435e-42	4.07807e-41	Organic compounds	Organoheterocyclic compounds	Isocoumarans	Unclassified	Citalopram aldehyde
SM0414	Fasting-enriched	208.934	318.793	335.737	179.347	176.26	2.54627e-34	3.50111e-31	9.42581e-61	3.83496e-59	Organic compounds	Organoheterocyclic compounds	Isocoumarans	Unclassified	Citalopram propionic acid
SM0416	Fasting-reduced	204172	167667	150839	202272	201981	1.34561e-31	1.70219e-28	1.2318e-47	1.47401e-46	Organic compounds	Lipids and lipid-like molecules	Glycerophospholipids	Glycerophosphoglycerophosphoglycerols	CL
SM0420	Fasting-enriched	605.96	772.673	797.261	531.731	545.785	2.03578e-29	2.47959e-26	1.67242e-45	1.81796e-44	Organic compounds	Benzenoids	Benzene and substituted derivatives	Diphenylmethanes	Clemastine
SM0421	Fasting-enriched	247.989	408.002	466.345	202.473	197.023	3.83622e-33	5.0945e-30	4.7402e-59	1.56978e-57	Organic compounds	Organic acids and derivatives	Carboxylic acids and derivatives	Amino acids, peptides, and analogues	Clindamycin
SM0423	Fasting-enriched	1804.25	1935.14	1960.04	1605.73	1575.04	1.6395e-07	0.000131652	2.15339e-08	4.89844e-08	Organic compounds	Nucleosides, nucleotides, and analogues	Purine nucleotides	Purine deoxyribonucleotides	clofarabind-5-monophosphate
SM0425	Fasting-enriched	125.854	148.379	152.7	120.538	139.471	1.5664e-05	0.0112153	1.33838e-05	2.52766e-05	Organic compounds	Organoheterocyclic compounds	Diazanaphthalenes	Benzodiazines	Clofazimine
SM0426	Fasting-enriched	4.33652	14.672	19.1494	6.36981	5.96582	6.95072e-31	8.66754e-28	1.03191e-45	1.13034e-44	Organic compounds	Organoheterocyclic compounds	Diazanaphthalenes	Benzodiazines	Clofazimine glucuronide
SM0427	Fasting-enriched	340.738	415.613	431.84	349.498	342.314	6.66763e-30	8.16118e-27	4.18696e-39	3.34957e-38	Organic compounds	Organoheterocyclic compounds	Benzazepines	Dibenzazepines	Clomipramine
SM0430	Fasting-reduced	48.2221	21.1921	18.1587	43.2087	41.6408	4.88512e-33	6.45813e-30	4.86928e-53	8.77703e-52	Organic compounds	Organoheterocyclic compounds	Benzodiazepines	Dibenzodiazepines	Clozapine
SM0432	Fasting-enriched	10.8208	18.1783	19.6541	8.96471	8.74373	1.07871e-33	1.46166e-30	9.683e-60	3.36307e-58	Organic compounds	Alkaloids and derivatives	Morphinans	Unclassified	Codeine-6-glucuronide
SM0434	Fasting-enriched	5513.8	6022.35	5917.59	4823.51	5450.97	1.03182e-05	0.00744974	2.2668e-06	4.54638e-06	Organic compounds	Lipids and lipid-like molecules	Prenol lipids	Quinone and hydroquinone lipids	Coenzyme Q9
SM0435	Fasting-enriched	14.4306	25.8354	29.2705	8.60984	8.90075	4.20708e-21	4.53103e-18	1.39237e-22	5.63278e-22	Organic compounds	Hydrocarbon derivatives	Tropones	Unclassified	Colchicine
SM0439	Fasting-reduced	94.5068	89.527	88.233	99.7544	99.9616	4.25311e-10	3.6832e-07	1.79493e-10	4.5079e-10	Inorganic compounds	Homogeneous metal compounds	Homogeneous transition metal compounds	Unclassified	Copper
SM0440	Fasting-reduced	9.65142	5.75306	5.68715	7.91303	8.05111	3.31774e-11	2.94615e-08	3.24478e-10	8.04976e-10	Organic compounds	Lipids and lipid-like molecules	Steroids and steroid derivatives	Bile acids, alcohols and derivatives	Coprocholic acid
SM0442	Fasting-reduced	120.724	73.1376	61.0439	94.9818	95.0151	2.20271e-15	2.13883e-12	1.31187e-18	4.47988e-18	Organic compounds	Lipids and lipid-like molecules	Steroids and steroid derivatives	Steroidal glycosides	Cortolone-3-glucuronide
SM0443	Fasting-enriched	2.59441	5.36974	4.53933	2.44597	2.58273	2.22046e-34	3.06187e-31	9.132e-61	3.8247e-59	Organic compounds	Phenylpropanoids and polyketides	Isoflavonoids	Coumestans	Coumesterol
SM0444	Fasting-reduced	72.1595	53.7875	54.6505	62.7731	59.1437	1.07053e-08	8.94965e-06	6.46586e-13	1.78784e-12	Organic compounds	Benzenoids	Phenols	Cresols	Cresols-Unk
SM0445	Fasting-enriched	26.5728	32.3328	38.4102	22.2832	26.0423	4.70047e-07	0.000370867	1.27186e-06	2.61724e-06	Organic compounds	Organoheterocyclic compounds	Benzopyrans	1-benzopyrans	Cromoglicic acid
SM0446	Fasting-enriched	24.0916	31.3699	32.6019	20.6866	24.1079	2.32744e-14	2.2227e-11	4.51066e-16	1.42106e-15	Organic compounds	Phenylpropanoids and polyketides	Diarylheptanoids	Linear diarylheptanoids	Curcumin
SM0447	Fasting-enriched	131.643	158.121	175.354	122.76	142.414	2.24096e-08	1.8488e-05	1.53433e-08	3.50703e-08	Organic compounds	Phenylpropanoids and polyketides	Flavonoids	Flavonoid glycosides	Cyanidin 3-O-(2-xylosyl-6-(6-feruloyl-glucosyl)-galactoside)
SM0449	Fasting-reduced	29.9029	20.5477	18.8281	33.4389	31.2828	1.47049e-30	1.82488e-27	1.67747e-33	1.0523e-32	Organic compounds	Benzenoids	Benzene and substituted derivatives	Unclassified	Cyclandelate
SM0451	Fasting-enriched	27.5843	32.1611	32.7572	30.692	30.1361	1.34578e-05	0.00967596	2.09427e-06	4.20626e-06	Organic compounds	Organoheterocyclic compounds	Indoles and derivatives	Pyrroloindoles	cyclic Melatonin
SM0453	Fasting-enriched	327.126	551.042	610.238	263.999	249.92	5.92784e-35	8.34047e-32	1.86107e-61	9.46489e-60	Organic compounds	Benzenoids	Dibenzocycloheptenes	Unclassified	Cyclobenzaprine
SM0455	Fasting-enriched	4.24743	8.14421	11.4567	2.52853	2.53647	2.12352e-19	2.22121e-16	6.51147e-16	2.04687e-15	Organic compounds	Organic nitrogen compounds	Organonitrogen compounds	Cyclohexylamines	Cyclohexylamine
SM0456	Fasting-enriched	73.2298	82.6048	88.2686	63.5944	75.5834	1.02533e-06	0.000787453	1.61449e-06	3.27032e-06	Organic compounds	Organoheterocyclic compounds	Pyrrolopyrazines	Cyclopyrrolones	Cyclopyrrolones-Unk
SM0458	Fasting-enriched	148.319	178.524	175.431	149.464	154.668	1.90041e-24	2.15506e-21	2.68076e-20	9.81336e-20	Organic compounds	Organic acids and derivatives	Carboxylic acids and derivatives	Amino acids, peptides, and analogues	Cystathionine ketimine
SM0460	Fasting-enriched	4.75064	10.7441	5.52614	2.20026	2.74196	4.14878e-16	4.0824e-13	3.19626e-22	1.2643e-21	Organic compounds	Organoheterocyclic compounds	Diazines	Pyrimidines and pyrimidine derivatives	Cytosine
SM0462	Fasting-enriched	123.69	133.279	139.749	130.961	126.12	2.22292e-05	0.0156938	1.66613e-05	3.10545e-05	Organic compounds	Organoheterocyclic compounds	Benzimidazoles	Unclassified	Dabigatran etexilate
SM0464	Fasting-enriched	2.82484	6.52651	9.96326	1.55077	1.62189	9.67973e-23	1.06671e-19	3.06322e-26	1.43488e-25	Organic compounds	Phenylpropanoids and polyketides	Isoflavonoids	Isoflavonoid O-glycosides	Daidzin 4-O-glucuronide
SM0466	Fasting-enriched	17.817	74.4275	59.2246	13.5708	15.8994	9.89824e-29	1.18878e-25	2.82406e-33	1.74089e-32	Organic compounds	Organoheterocyclic compounds	Diazinanes	Piperazines	Dapiprazole
SM0468	Fasting-reduced	35.1199	19.1895	17.3225	32.6344	31.5189	1.18095e-34	1.63916e-31	1.25229e-60	4.81962e-59	Organic compounds	Benzenoids	Benzene and substituted derivatives	Benzenesulfonamides	Darunavir
SM0471	Fasting-enriched	226.019	385.604	442.019	152.245	151.011	6.4961e-20	6.87287e-17	9.85578e-21	3.67399e-20	Organic compounds	Organoheterocyclic compounds	Tetrahydroisoquinolines	Unclassified	Debrisoquine
SM0472	Fasting-enriched	501.43	895.95	1069.73	454.832	472.667	5.7282e-23	6.34112e-20	1.1485e-21	4.39641e-21	Organic compounds	Lipids and lipid-like molecules	Fatty Acyls	Fatty acid esters	Decanoylcarnitine
SM0474	Fasting-reduced	570.444	150.908	135.247	401.752	382.272	1.61649e-31	2.0384e-28	4.83931e-38	3.70493e-37	Organic compounds	Organic acids and derivatives	Carboxylic acids and derivatives	Carboxylic acid derivatives	Deferoxamine
SM0475	Fasting-enriched	816.26	868.97	860.02	825.995	822.923	9.70021e-06	0.00703265	0.000676021	0.00103734	Organic compounds	Organoheterocyclic compounds	Pyridines and derivatives	Phenylpyridines	dehydrofelodipine
SM0476	Fasting-enriched	4.32525	6.98052	6.67184	0.982702	1.65318	6.8211e-13	6.29587e-10	2.08692e-10	5.21363e-10	Organic compounds	Organoheterocyclic compounds	Pyridines and derivatives	Phenylpyridines	dehydronifedipine
SM0477	Fasting-enriched	1.51997	30.4388	29.8646	1.75521	1.20692	9.73572e-36	1.38539e-32	6.10646e-140	8.6956e-137	Organic compounds	Phenylpropanoids and polyketides	Coumarins and derivatives	Hydroxycoumarins	Dehydrowarfarin
SM0478	Fasting-enriched	89.6263	109.213	103.195	96.4129	97.2327	2.60483e-06	0.00196404	6.2558e-06	1.21864e-05	Organic compounds	Organoheterocyclic compounds	Diazinanes	Piperazines	Delavirdine
SM0479	Fasting-enriched	247.179	352.213	396.59	201.99	196.578	1.00817e-31	1.27735e-28	2.56269e-51	3.96659e-50	Organic compounds	Benzenoids	Benzene and substituted derivatives	Phenoxy compounds	Demecarium
SM0480	Fasting-enriched	105.554	223.989	198.525	94.6796	95.2503	1.85332e-33	2.49457e-30	1.91684e-22	7.73254e-22	Organic compounds	Organoheterocyclic compounds	Oxepanes	Unclassified	Deoxyartemsinin
SM0483	Fasting-enriched	160.97	245.745	248.87	146.476	142.672	8.72348e-35	1.21954e-31	1.99146e-66	2.18142e-64	Organic compounds	Organic acids and derivatives	Carboxylic acids and derivatives	Amino acids, peptides, and analogues	Deoxypyridinoline
SM0484	Fasting-enriched	36.9969	59.0392	79.6386	26.1708	27.4942	1.61625e-22	1.77787e-19	3.07779e-29	1.62325e-28	Organic compounds	Organoheterocyclic compounds	Lactams	Beta lactams	Desacetycefapirin
SM0485	Fasting-reduced	406.391	318.293	311.105	397.6	389.739	4.57366e-32	5.85429e-29	3.04445e-45	3.25962e-44	Organic compounds	Lipids and lipid-like molecules	Steroids and steroid derivatives	Steroid lactones	Deslanoside
SM0487	Fasting-enriched	2395.73	2771.68	2747.24	2617.65	2562.11	3.74692e-09	3.18489e-06	6.11365e-10	1.49328e-09	Organic compounds	Organoheterocyclic compounds	Benzodiazepines	1,4-benzodiazepines	desmethyladinazolam
SM0488	Fasting-enriched	5.61398	14.1844	21.9908	3.38776	3.53132	4.28997e-23	4.76187e-20	2.39628e-24	1.03403e-23	Organic compounds	Organoheterocyclic compounds	Benzimidazoles	Unclassified	desmethylastemizole
SM0490	Fasting-reduced	227.034	197.249	189.782	227.681	218.427	5.86453e-11	5.15492e-08	1.04888e-07	2.32649e-07	Organic compounds	Lipids and lipid-like molecules	Steroids and steroid derivatives	Estrane steroids	Desogestrel
SM0491	Fasting-enriched	356.52	424.795	426.682	348.489	352.096	2.24538e-22	2.46767e-19	8.42823e-23	3.43891e-22	Organic compounds	Lipids and lipid-like molecules	Steroids and steroid derivatives	Hydroxysteroids	Desonide
SM0492	Fasting-enriched	190.747	199.498	207.032	177.916	170.471	1.55124e-10	1.35579e-07	2.28151e-12	6.12993e-12	Organic compounds	Alkaloids and derivatives	Morphinans	Unclassified	Dextromethorphan
SM0495	Fasting-reduced	1618.21	1441.66	1411.67	1624.62	1602.58	3.89884e-15	3.77017e-12	1.25337e-13	3.54126e-13	Organic compounds	Nucleosides, nucleotides, and analogues	(5-&gt;5)-dinucleotides	Unclassified	Diadenosine pentaphosphate
SM0496	Fasting-enriched	6.18219	7.96984	7.05821	4.11877	4.23424	7.02114e-09	5.92584e-06	1.10844e-08	2.53766e-08	Organic compounds	Nucleosides, nucleotides, and analogues	(5-&gt;5)-dinucleotides	Unclassified	Diadenosine tetraphosphate
SM0497	Fasting-enriched	57.4181	58.7916	69.8368	37.9737	44.5455	2.77342e-07	0.000220764	9.13964e-10	2.22857e-09	Organic compounds	Nucleosides, nucleotides, and analogues	(5-&gt;5)-dinucleotides	Unclassified	Diadenosine triphosphate
SM0498	Fasting-enriched	5.94059	14.2812	16.6378	3.48933	3.71808	1.21303e-32	1.57937e-29	2.11241e-45	2.27884e-44	Organic compounds	Organic acids and derivatives	Carboxylic acids and derivatives	Amino acids, peptides, and analogues	Diaminopimelic acid
SM0501	Fasting-enriched	37.0826	61.8448	76.3529	29.1289	27.4466	1.66991e-32	2.16254e-29	1.29343e-43	1.27906e-42	Organic compounds	Organoheterocyclic compounds	Benzazepines	Dibenzazepines	Dibenzazepines-Unk
SM0502	Fasting-enriched	66.0356	82.9665	81.0924	74.4084	72.3017	6.59777e-10	5.68068e-07	4.05421e-11	1.04209e-10	Organic compounds	Organoheterocyclic compounds	Benzoxazepines	Dibenzoxazepines	Dibenzoxazepines-Unk
SM0504	Fasting-enriched	62.0233	86.6468	89.4969	58.3403	58.0366	4.6961e-32	6.00631e-29	4.54797e-49	5.99658e-48	Organic compounds	Phenylpropanoids and polyketides	Coumarins and derivatives	Hydroxycoumarins	Dicumarol
SM0506	Fasting-enriched	76.4863	98.9094	103.103	74.2945	74.1667	5.60442e-22	6.10321e-19	7.61976e-24	3.23897e-23	Organic compounds	Nucleosides, nucleotides, and analogues	Purine nucleosides	Purine 2,3-dideoxyribonucleosides	Didanosine
SM0507	Fasting-reduced	57.3545	36.3408	38.33	44.6821	41.524	3.41557e-06	0.00255143	2.66435e-10	6.62769e-10	Organic compounds	Phenylpropanoids and polyketides	Stilbenes	Unclassified	Dienestrol
SM0510	Fasting-enriched	72.9471	108.044	123.432	62.0318	62.7739	1.21389e-34	1.68245e-31	3.01227e-66	2.85965e-64	Organic compounds	Benzenoids	Benzene and substituted derivatives	Biphenyls and derivatives	Diflunisal
SM0511	Fasting-enriched	8.67866	53.5741	50.7253	7.26194	7.62179	3.54455e-29	4.29954e-26	4.57152e-23	1.87604e-22	Organic compounds	Lipids and lipid-like molecules	Steroids and steroid derivatives	Pregnane steroids	Difluprednate
SM0512	Fasting-enriched	788.796	951.024	999.705	817.492	809.619	2.9887e-25	3.41609e-22	2.07115e-32	1.21872e-31	Organic compounds	Lipids and lipid-like molecules	Steroids and steroid derivatives	Steroid lactones	Digitoxin
SM0513	Fasting-enriched	195.454	294.018	322.095	172.535	166.452	1.55451e-34	2.14989e-31	5.89421e-54	1.14978e-52	Organic compounds	Lipids and lipid-like molecules	Steroids and steroid derivatives	Steroid lactones	Digoxigenin bisdigitoxoside
SM0514	Fasting-enriched	44.9858	100.063	111.055	29.3067	26.363	7.81253e-35	1.09453e-31	1.37551e-71	3.91745e-69	Organic compounds	Lipids and lipid-like molecules	Steroids and steroid derivatives	Steroid lactones	Digoxin
SM0521	Fasting-enriched	31.1619	58.5741	61.2978	29.2095	28.9904	7.81253e-35	1.09453e-31	3.06766e-54	6.33094e-53	Organic compounds	Organoheterocyclic compounds	Indoles and derivatives	Tryptamines and derivatives	Dimethyltryptamine
SM0524	Fasting-reduced	858.019	842.943	838.921	921.109	890.729	4.61526e-05	0.0322145	0.00388669	0.00523618	Organic compounds	Benzenoids	Benzene and substituted derivatives	Diphenylacetonitriles	Diphenoxylate
SM0525	Fasting-enriched	79.7741	112.287	136.625	59.3632	57.5002	4.43272e-30	5.45224e-27	2.27106e-48	2.83683e-47	Organic compounds	Benzenoids	Benzene and substituted derivatives	Diphenylmethanes	Diphenylmethanes-Unk
SM0527	Fasting-reduced	34.3892	24.5404	23.7468	31.7873	30.8217	1.67522e-26	1.94828e-23	9.79529e-28	4.77234e-27	Organic compounds	Organic nitrogen compounds	Organonitrogen compounds	Amines	Dipyridamole
SM0528	Fasting-enriched	662.429	744.873	772.828	619.209	662.961	1.56256e-14	1.49537e-11	7.506e-15	2.29368e-14	Organic compounds	Organic oxygen compounds	Organooxygen compounds	Carbohydrates and carbohydrate conjugates	Dirithromycin
SM0529	Fasting-enriched	100.622	128.404	131.872	92.5085	90.8124	6.66453e-22	7.24434e-19	4.79401e-22	1.88582e-21	Organic compounds	Organoheterocyclic compounds	Pyridines and derivatives	Pheniramines	Disopyramide
SM0531	Fasting-enriched	10.213	15.2493	15.5091	9.73986	9.14555	5.42484e-21	5.82628e-18	4.32388e-22	1.7056e-21	Organic compounds	Lipids and lipid-like molecules	Prenol lipids	Diterpenoids	Diterpenoids-Unk
SM0532	Fasting-enriched	1297.27	2150.7	2471.38	851.783	856.296	1.83524e-20	1.96371e-17	7.0589e-22	2.75394e-21	Organic compounds	Lipids and lipid-like molecules	Fatty Acyls	Fatty acids and conjugates	Docosahexaenoic acid
SM0535	Fasting-enriched	20.5426	29.448	29.115	19.6975	18.9825	2.04522e-34	2.8224e-31	1.20118e-56	3.16757e-55	Organic compounds	Lipids and lipid-like molecules	Fatty Acyls	Fatty acids and conjugates	Docosatrienoic acid
SM0537	Fasting-enriched	1973.11	2165.11	2204.2	1761.55	1744.36	1.40058e-10	1.22551e-07	4.5896e-10	1.13072e-09	Organic compounds	Organic acids and derivatives	Hydroxy acids and derivatives	Beta hydroxy acids and derivatives	Dodecanedioylcarnitine
SM0539	Fasting-reduced	7.88385	5.32364	2.88322	5.79493	6.89842	1.37205e-11	1.22936e-08	8.19865e-17	2.61768e-16	Organic compounds	Lipids and lipid-like molecules	Prenol lipids	Polyprenols	Dolichol-20
SM0540	Fasting-enriched	14.7979	28.6078	34.1051	12.3859	11.5093	4.78581e-30	5.87219e-27	3.93326e-42	3.73397e-41	Organic compounds	Organoheterocyclic compounds	Benzimidazoles	Unclassified	Domperidone
SM0546	Fasting-enriched	20.1105	43.3266	49.0542	14.337	13.9142	6.98642e-34	9.52948e-31	1.24924e-58	3.78492e-57	Organic compounds	Organoheterocyclic compounds	Benzoxepines	Dibenzoxepines	Doxepin N-oxide glucuronide
SM0547	Fasting-enriched	6.5833	9.56005	10.3621	5.37683	5.02055	2.91669e-32	3.7551e-29	2.32674e-49	3.12573e-48	Organic compounds	Organic oxygen compounds	Organooxygen compounds	Carbonyl compounds	Droperidol
SM0548	Fasting-enriched	67.0288	71.3295	78.043	69.9318	69.6207	8.45537e-07	0.000652755	5.18144e-10	1.27213e-09	Organic compounds	Lipids and lipid-like molecules	Steroids and steroid derivatives	Steroid lactones	Drospirenone
SM0550	Fasting-enriched	134.294	209.222	183.891	121.173	126.426	2.08803e-28	2.49728e-25	4.84476e-35	3.30093e-34	Organic compounds	Lipids and lipid-like molecules	Steroids and steroid derivatives	Androstane steroids	Dutasteride
SM0552	Fasting-enriched	9.58846	24.509	32.6074	6.28169	6.2769	7.70341e-33	1.01223e-29	1.4288e-49	1.97535e-48	Organic compounds	Organoheterocyclic compounds	Imidazopyrimidines	Purines and purine derivatives	Dyphylline
SM0554	Fasting-enriched	150.709	297.375	363.582	147.196	154.889	4.41422e-22	4.82033e-19	2.48317e-25	1.13334e-24	Organic compounds	Lipids and lipid-like molecules	Prenol lipids	Diterpenoids	Ecabet
SM0555	Fasting-enriched	60.8659	115.665	137.246	51.1163	51.2933	2.23879e-33	2.99774e-30	6.14295e-40	5.26962e-39	Organic compounds	Alkaloids and derivatives	Tropane alkaloids	Unclassified	Ecgonine methyl ester
SM0556	Fasting-enriched	585.892	679.369	678.821	615.36	603.544	1.20363e-17	1.22169e-14	1.34311e-17	4.44788e-17	Organic compounds	Organic nitrogen compounds	Organonitrogen compounds	Quaternary ammonium salts	Echothiophate
SM0560	Fasting-reduced	17.7729	10.571	16.633	19.8807	17.6175	3.38451e-10	2.93775e-07	3.70926e-16	1.17117e-15	Organic compounds	Organoheterocyclic compounds	Benzoxazines	Unclassified	Efavirenz
SM0561	Fasting-reduced	54.0783	32.5373	29.699	46.0352	42.3956	6.90949e-20	7.30333e-17	3.35573e-23	1.38509e-22	Organic compounds	Lipids and lipid-like molecules	Fatty Acyls	Fatty acids and conjugates	Eicosadienoic acid
SM0562	Fasting-enriched	18782.7	21506.7	21933.6	20012.7	19774.5	2.01911e-16	1.99286e-13	2.68547e-17	8.73085e-17	Organic compounds	Lipids and lipid-like molecules	Fatty Acyls	Eicosanoids	Eicosanoids-Unk
SM0563	Fasting-reduced	43.5407	28.526	27.7407	41.5031	40.9977	1.98031e-26	2.29716e-23	4.43133e-30	2.39023e-29	Organic compounds	Organoheterocyclic compounds	Indoles and derivatives	Indoles	Eletriptan
SM0564	Fasting-enriched	90.5663	112.07	132.429	89.6229	93.7978	4.05033e-27	4.74699e-24	1.90912e-43	1.86205e-42	Organic compounds	Organoheterocyclic compounds	Benzimidazoles	Unclassified	Emedastine
SM0566	Fasting-enriched	595.687	653.336	651.616	641.317	628.767	6.49203e-05	0.0448599	4.24552e-06	8.40837e-06	Organic compounds	Phenylpropanoids and polyketides	Stilbenes	Unclassified	Endoxifen sulfate
SM0570	Fasting-enriched	30.847	41.4398	49.2078	27.7225	29.8636	4.92053e-22	5.3683e-19	2.99386e-29	1.58485e-28	Organic compounds	Organic oxygen compounds	Organooxygen compounds	Carbohydrates and carbohydrate conjugates	Epinephrine glucuronide
SM0573	Fasting-enriched	58.5373	82.2596	89.3914	55.9997	54.1004	2.01155e-32	2.60093e-29	4.05797e-50	5.89649e-49	Organic compounds	Benzenoids	Benzene and substituted derivatives	Benzoic acids and derivatives	Eprosartan
SM0574	Fasting-enriched	539.671	793.408	846.401	491.612	481.95	1.9361e-34	2.67376e-31	2.66235e-61	1.30731e-59	Organic compounds	Alkaloids and derivatives	Ergoline and derivatives	Lysergic acids and derivatives	Ergonovine
SM0575	Fasting-reduced	121.877	71.492	68.3177	108.701	104.833	1.84007e-29	2.24304e-26	2.95846e-38	2.28959e-37	Organic compounds	Alkaloids and derivatives	Ergoline and derivatives	Lysergic acids and derivatives	Ergotamine
SM0576	Fasting-enriched	68.8841	76.1804	79.7978	74.9238	72.8892	8.13543e-06	0.00593886	8.43052e-07	1.76545e-06	Organic compounds	Organic acids and derivatives	Carboxylic acids and derivatives	Amino acids, peptides, and analogues	Ergothioneine
SM0578	Fasting-enriched	126.551	161.305	168.392	123.805	119.122	2.45947e-30	3.0399e-27	7.09778e-41	6.31703e-40	Organic compounds	Organoheterocyclic compounds	Diazanaphthalenes	Benzodiazines	Erlotinib
SM0579	Fasting-enriched	13.4793	21.1256	24.2452	7.00321	8.65251	5.55215e-24	6.25172e-21	2.79921e-28	1.40355e-27	Organic compounds	Organoheterocyclic compounds	Lactams	Beta lactams	Ertapenem
SM0580	Fasting-reduced	32.4113	17.7848	17.1623	26.2794	25.5698	1.96375e-23	2.18762e-20	3.71495e-29	1.95206e-28	Organic compounds	Benzenoids	Benzene and substituted derivatives	Phenylbutylamines	Escitalopram
SM0581	Fasting-enriched	6.87194	11.4255	18.7489	5.06858	5.56674	1.9082e-15	1.85668e-12	8.02711e-22	3.12312e-21	Organic compounds	Benzenoids	Phenol ethers	Unclassified	Esmolol
SM0582	Fasting-enriched	275.69	452.473	517.101	185.354	194.455	5.08328e-32	6.49135e-29	3.95248e-50	5.8024e-49	Organic compounds	Lipids and lipid-like molecules	Steroids and steroid derivatives	Estrane steroids	Estrane steroids-Unk
SM0583	Fasting-enriched	93.9189	115.047	121.052	97.388	97.1826	3.32656e-22	3.63593e-19	4.27504e-26	1.98943e-25	Organic compounds	Lipids and lipid-like molecules	Steroids and steroid derivatives	Steroidal glycosides	Estriol 3-sulfate 16-glucuronide
SM0585	Fasting-enriched	21.6081	41.2777	47.4454	15.186	14.1828	7.1092e-33	9.3486e-30	7.64866e-54	1.47185e-52	Organic compounds	Lipids and lipid-like molecules	Steroids and steroid derivatives	Steroidal glycosides	Estrone glucuronide
SM0586	Fasting-enriched	69.6624	90.0818	92.718	63.338	70.3715	1.44763e-21	1.56779e-18	1.41325e-25	6.51284e-25	Organic compounds	Lipids and lipid-like molecules	Steroids and steroid derivatives	Sulfated steroids	Estrone sulfate
SM0589	Fasting-enriched	433.412	469.692	467.282	451.319	444.567	6.49203e-05	0.0448599	0.00135457	0.00197283	Organic compounds	Organic oxygen compounds	Organooxygen compounds	Carbonyl compounds	Ethchlorvynol
SM0590	Fasting-enriched	79.9278	124.855	138.499	69.1041	66.9948	5.92784e-35	8.34047e-32	3.87945e-63	2.40189e-61	Organic compounds	Organoheterocyclic compounds	Benzothiazines	Phenothiazines	Ethopropazine
SM0593	Fasting-enriched	9.27789	9.10991	9.42365	6.99479	7.23597	6.65977e-09	5.62751e-06	1.14553e-12	3.11304e-12	Organic compounds	Lipids and lipid-like molecules	Steroids and steroid derivatives	Estrane steroids	Etonogestrel
SM0594	Fasting-enriched	122.832	145.998	141.834	129.256	127.87	1.30013e-17	1.31833e-14	1.02612e-18	3.56388e-18	Organic compounds	Lignans, neolignans and related compounds	Lignan lactones	Podophyllotoxins	Etoposide
SM0595	Fasting-enriched	14.7909	27.0634	31.4705	9.08813	8.36129	9.04378e-33	1.18564e-29	9.96296e-55	2.08636e-53	Organic compounds	Organoheterocyclic compounds	Pyridines and derivatives	Bipyridines and oligopyridines	Etoricoxib
SM0597	Fasting-enriched	137.004	213.485	236.484	105.655	110.726	3.26457e-33	4.35168e-30	4.64605e-57	1.2723e-55	Organic compounds	Benzenoids	Phenols	Methoxyphenols	Eugenol
SM0599	Fasting-enriched	46.3518	61.6915	63.6797	57.6722	54.0456	8.70339e-08	7.04105e-05	4.54501e-10	1.12168e-09	Organic compounds	Nucleosides, nucleotides, and analogues	Flavin nucleotides	Unclassified	FAD
SM0600	Fasting-enriched	1.00649	3.61148	6.92251	0.393568	0.167595	7.61725e-24	8.5694e-21	2.83591e-26	1.33279e-25	Organic compounds	Organoheterocyclic compounds	Imidazopyrimidines	Purines and purine derivatives	Famciclovir
SM0603	Fasting-enriched	1714.16	2089.29	2095.52	1616.83	1661.35	8.94444e-28	1.06081e-24	3.98531e-33	2.42525e-32	Organic compounds	Lipids and lipid-like molecules	Fatty Acyls	Fatty acid esters	Fatty acid esters-Unk
SM0604	Fasting-enriched	23805.5	34277.9	37200.5	23593.6	23661.1	4.37286e-35	6.17447e-32	3.85459e-61	1.82965e-59	Organic compounds	Lipids and lipid-like molecules	Fatty Acyls	Fatty acids and conjugates	Fatty acids and conjugates-Unk
SM0607	Fasting-enriched	91.9869	108.868	115.405	87.638	113.507	5.16013e-07	0.000406102	1.50536e-07	3.30808e-07	Organic compounds	Benzenoids	Benzene and substituted derivatives	Benzophenones	Fenofibrate
SM0610	Fasting-reduced	1163.66	720.499	743.382	1152.53	1083.82	2.29505e-22	2.51996e-19	2.91844e-21	1.10235e-20	Organic compounds	Benzenoids	Benzene and substituted derivatives	Diphenylmethanes	Fexofenadine
SM0613	Fasting-enriched	2212.22	2490.99	2512.86	2390.78	2389.84	5.85649e-08	4.77304e-05	3.39928e-09	8.01419e-09	Organic compounds	Phenylpropanoids and polyketides	Flavonoids	Flavonoid glycosides	Flavonoid glycosides-Unk
SM0614	Fasting-enriched	826.112	957.314	980.036	817.151	774.642	6.56621e-13	6.06718e-10	3.8859e-13	1.085e-12	Organic compounds	Phenylpropanoids and polyketides	Flavonoids	Flavones	Flavoxate
SM0615	Fasting-reduced	12.3086	0.457588	0.169324	9.66343	9.07879	1.43425e-27	1.68955e-24	2.48015e-20	9.14958e-20	Organic compounds	Organic acids and derivatives	Carboxylic acids and derivatives	Amino acids, peptides, and analogues	Flucloxacillin
SM0617	Fasting-reduced	162.115	91.5882	82.4068	151.24	151.369	6.98642e-34	9.52948e-31	3.02791e-56	7.69954e-55	Organic compounds	Organoheterocyclic compounds	Benzodiazepines	1,4-benzodiazepines	Flumazenil
SM0623	Fasting-enriched	2.3818	22.3379	20.6364	1.83116	1.86514	5.96257e-27	6.9762e-24	6.87255e-14	1.96912e-13	Organic compounds	Benzenoids	Benzene and substituted derivatives	Trifluoromethylbenzenes	Fluoxetine
SM0624	Fasting-enriched	75.5078	107.212	119.74	83.6096	80.9295	8.4528e-22	9.17129e-19	8.9732e-27	4.3023e-26	Organic compounds	Lipids and lipid-like molecules	Steroids and steroid derivatives	Androstane steroids	Fluoxymesterone
SM0625	Fasting-enriched	70.3197	95.6352	98.7415	67.1516	69.2493	5.08318e-28	6.04898e-25	2.61804e-35	1.80975e-34	Organic compounds	Organoheterocyclic compounds	Benzothiopyrans	1-benzothiopyrans	Flupenthixol
SM0629	Fasting-enriched	46.8494	51.6203	60.4646	45.9238	46.9834	1.08524e-07	8.75792e-05	3.8917e-09	9.14485e-09	Organic compounds	Organic oxygen compounds	Organooxygen compounds	Carbohydrates and carbohydrate conjugates	Flurbiprofen glucuronide
SM0630	Fasting-reduced	775.962	713.495	712.339	808.368	793.792	8.48439e-20	8.95103e-17	4.56242e-20	1.65315e-19	Organic compounds	Benzenoids	Benzene and substituted derivatives	Diphenylmethanes	Fluspirilene
SM0631	Fasting-enriched	22.2606	40.314	43.3774	16.6675	15.7902	5.29453e-33	6.98878e-30	9.68984e-59	3.0663e-57	Organic compounds	Organoheterocyclic compounds	Pyrroles	Substituted pyrroles	Fluvastatin
SM0632	Fasting-enriched	57.5973	85.5883	93.9667	49.6761	47.7292	3.00045e-34	4.11662e-31	9.03344e-64	5.8471e-62	Organic compounds	Benzenoids	Benzene and substituted derivatives	Trifluoromethylbenzenes	Fluvoxamine
SM0633	Fasting-reduced	27.1564	10.1172	8.70934	23.5499	22.5368	1.75584e-33	2.36687e-30	2.19118e-52	3.80517e-51	Organic compounds	Benzenoids	Benzene and substituted derivatives	Trifluoromethylbenzenes	fluvoxamino acid
SM0634	Fasting-enriched	180.129	221.03	223.784	190.331	184.613	1.87394e-20	2.00324e-17	1.93623e-22	7.78868e-22	Organic compounds	Organic acids and derivatives	Carboxylic acids and derivatives	Amino acids, peptides, and analogues	Folic acid
SM0635	Fasting-enriched	1017.85	1201.91	1284.12	1082.79	1059.54	1.55919e-26	1.8149e-23	1.43359e-36	1.04689e-35	Organic compounds	Organoheterocyclic compounds	Pyridines and derivatives	Phenylpyridines	Forasartan
SM0638	Fasting-enriched	4.10649	3.5268	4.27052	2.42243	2.28214	5.07572e-05	0.0353778	3.03542e-07	6.55909e-07	Organic compounds	Benzenoids	Benzene and substituted derivatives	Benzenesulfonamides	Fosamprenavir
SM0640	Fasting-reduced	196.643	84.2741	82.8267	155.435	148.228	3.27216e-31	4.10984e-28	1.59349e-40	1.4094e-39	Organic compounds	Organic acids and derivatives	Carboxylic acids and derivatives	Amino acids, peptides, and analogues	Fosinopril
SM0643	Fasting-reduced	545.236	267.345	251.955	448.47	432.935	9.98548e-31	1.24319e-27	7.20454e-40	6.14328e-39	Organic compounds	Organoheterocyclic compounds	Indoles and derivatives	Carbazoles	Frovatriptan
SM0645	Fasting-reduced	371.56	215.905	235.022	367.122	330.149	1.44714e-25	1.66131e-22	3.08784e-23	1.27822e-22	Organic compounds	Lipids and lipid-like molecules	Steroids and steroid derivatives	Steroid esters	Fusidic Acid
SM0646	Fasting-enriched	9.29519	11.7918	12.4921	9.45706	9.71466	1.52769e-11	1.36728e-08	2.08189e-11	5.40987e-11	Unclassified	Unclassified	Unclassified	Unclassified	Gadobutrol
SM0650	Fasting-reduced	11.6495	6.00298	4.75101	11.6306	11.2948	5.26766e-19	5.47309e-16	2.15364e-15	6.69602e-15	Organic compounds	Organoheterocyclic compounds	Benzopyrans	1-benzopyrans	gamma-CEHC
SM0651	Fasting-enriched	86.7215	193.903	185.52	94.3376	93.2852	2.24688e-35	3.18383e-32	1.03281e-89	7.35364e-87	Organic compounds	Organic acids and derivatives	Carboxylic acids and derivatives	Amino acids, peptides, and analogues	gamma-Glutamylcysteine
SM0655	Fasting-reduced	482.345	447.279	417.567	475.233	478.941	6.7047e-11	5.88673e-08	1.38448e-10	3.48939e-10	Organic compounds	Lipids and lipid-like molecules	Sphingolipids	Glycosphingolipids	Ganglioside GD2 (d18:1/24:0)
SM0658	Fasting-enriched	206.537	304.145	304.431	199.525	225.017	5.41414e-10	4.68323e-07	3.25982e-09	7.71093e-09	Organic compounds	Organoheterocyclic compounds	Diazanaphthalenes	Benzodiazines	Gefitinib
SM0661	Fasting-enriched	60.3068	73.1839	78.6192	63.4189	60.617	3.32288e-17	3.33285e-14	5.37632e-18	1.8099e-17	Organic compounds	Lignans, neolignans and related compounds	Lignan lactones	Podophyllotoxins	Gemcitabine triphosphate
SM0666	Fasting-enriched	30.2938	108.665	109.674	10.4685	17.8712	1.08802e-27	1.28712e-24	4.26505e-17	1.37098e-16	Organic compounds	Benzenoids	Benzene and substituted derivatives	Benzenesulfonamides	Gliclazide
SM0667	Fasting-enriched	19.1234	21.7795	21.4029	20.226	19.902	8.65792e-06	0.00629431	0.000159707	0.000268504	Organic compounds	Benzenoids	Benzene and substituted derivatives	Benzenesulfonamides	Glimepiride
SM0668	Fasting-enriched	11.027	20.6875	22.6955	7.5099	7.12315	1.18111e-32	1.54017e-29	1.70525e-56	4.41506e-55	Organic compounds	Benzenoids	Benzene and substituted derivatives	Benzenesulfonamides	Glipizide
SM0669	Fasting-enriched	4.93707	7.1785	6.43642	3.59004	3.59523	7.0314e-07	0.000547746	3.69789e-06	7.34421e-06	Organic compounds	Organoheterocyclic compounds	Isoquinolines and derivatives	1,3-isoquinolinediones	Gliquidone
SM0674	Fasting-enriched	193.763	222.881	230.838	205.425	200.629	1.13955e-07	9.18477e-05	2.01749e-06	4.05779e-06	Organic compounds	Organic acids and derivatives	Carboxylic acids and derivatives	Amino acids, peptides, and analogues	Glutathione disulfide
SM0676	Fasting-reduced	86578.5	72037.2	62126.4	91475.8	92256.8	8.45001e-34	1.1492e-30	1.54575e-72	5.50287e-70	Organic compounds	Lipids and lipid-like molecules	Glycerophospholipids	Glycerophosphocholines	Glycerophosphocholines-Unk
SM0677	Fasting-enriched	530.391	574.91	671.968	503.105	488.528	6.06244e-10	5.22582e-07	8.91677e-13	2.43714e-12	Organic compounds	Lipids and lipid-like molecules	Glycerophospholipids	Glycerophosphoglycerols	Glycerophosphoglycerols-Unk
SM0678	Fasting-enriched	814.224	877.004	1102.47	789.299	773.995	5.05156e-11	4.46558e-08	2.21111e-09	5.28291e-09	Organic compounds	Lipids and lipid-like molecules	Steroids and steroid derivatives	Bile acids, alcohols and derivatives	Glycochenodeoxycholate-3-sulfate
SM0680	Fasting-reduced	4544.47	3637.02	3780.43	4063.59	3942.72	1.31319e-06	0.000998028	1.15253e-10	2.91511e-10	Organic compounds	Lipids and lipid-like molecules	Steroids and steroid derivatives	Bile acids, alcohols and derivatives	Glycocholic acid
SM0681	Fasting-enriched	256.728	343.76	354.854	278.506	269.293	4.98618e-25	5.69422e-22	8.33599e-28	4.07919e-27	Organic compounds	Benzenoids	Benzene and substituted derivatives	Benzenesulfonamides	Glycodiazine
SM0685	Fasting-reduced	1040.5	888.477	842.163	1085.31	1084.41	5.60916e-28	6.66368e-25	2.75979e-38	2.14751e-37	Organic compounds	Organic acids and derivatives	Carboxylic acids and derivatives	Carboxylic acids	Glyoxylic acid
SM0687	Fasting-enriched	22.4151	27.0117	25.5899	21.7813	21.2391	2.72895e-10	2.37692e-07	3.09836e-09	7.35344e-09	Organic compounds	Phenylpropanoids and polyketides	Flavonoids	Flavonoid glycosides	Gossypetin 8-glucuronide 3-glucoside
SM0689	Fasting-enriched	11.3377	18.1099	18.9012	11.1013	10.9157	1.41428e-33	1.91069e-30	1.68702e-51	2.6399e-50	Organic compounds	Organoheterocyclic compounds	Quinolines and derivatives	Quinoline carboxylic acids	Grepafloxacin
SM0693	Fasting-enriched	7.23232	8.66458	8.09743	7.15356	6.78126	4.46531e-06	0.00330879	7.62882e-05	0.000132643	Organic compounds	Nucleosides, nucleotides, and analogues	Purine nucleotides	Purine ribonucleotides	Guanosine monophosphate
SM0694	Fasting-reduced	20.7842	1.68636	0	14.1016	22.8761	5.48961e-23	6.08249e-20	2.76346e-14	8.13052e-14	Organic compounds	Lipids and lipid-like molecules	Prenol lipids	Terpene glycosides	Gypsogenin 3-O-b-D-glucuronide
SM0697	Fasting-enriched	4.5109	13.8602	22.6953	1.79746	1.50912	1.06941e-30	1.33035e-27	1.92552e-41	1.75765e-40	Organic compounds	Lipids and lipid-like molecules	Steroids and steroid derivatives	Pregnane steroids	Halobetasol Propionate
SM0700	Fasting-reduced	38.7377	16.2924	18.132	37.1161	33.2767	1.03607e-27	1.22671e-24	6.34278e-28	3.1253e-27	Organic compounds	Organic oxygen compounds	Organooxygen compounds	Carbonyl compounds	Haloperidol 1,2,3,6-tetrahydropyridine
SM0705	Fasting-reduced	14.6069	5.56596	4.6816	12.3433	12.3178	6.27773e-32	7.99155e-29	3.96286e-45	4.18008e-44	Organic compounds	Organoheterocyclic compounds	Lactams	Beta lactams	Hetacillin
SM0709	Fasting-enriched	474.91	544.071	561.277	437.84	427.191	9.04095e-26	1.04152e-22	9.95119e-35	6.6842e-34	Organic compounds	Lipids and lipid-like molecules	Fatty Acyls	Fatty acids and conjugates	Hexadecanedioic acid
SM0710	Fasting-enriched	111.355	127.659	123.322	105.913	101.163	9.75358e-17	9.70481e-14	1.22914e-17	4.07993e-17	Organic compounds	Organic oxygen compounds	Organooxygen compounds	Carbonyl compounds	Hexanal
SM0712	Fasting-enriched	804.105	985.146	1026.49	804.831	805.596	1.17092e-27	1.38169e-24	1.25884e-35	8.83046e-35	Organic compounds	Organic acids and derivatives	Carboxylic acids and derivatives	Amino acids, peptides, and analogues	Hexanoylglycine
SM0713	Fasting-reduced	61.8487	22.214	21.0857	65.8941	58.1272	4.50717e-33	5.972e-30	3.99192e-34	2.59566e-33	Organic compounds	Benzenoids	Benzene and substituted derivatives	Benzoic acids and derivatives	Hexylcaine
SM0714	Fasting-enriched	7.57809	8.05848	11.9103	7.97986	7.80292	6.20746e-07	0.000485423	3.10418e-14	9.09537e-14	Organic compounds	Benzenoids	Benzene and substituted derivatives	Benzoic acids and derivatives	Hippuric acid
SM0715	Fasting-enriched	8.19572	12.4874	12.1311	8.50797	8.43018	6.9999e-18	7.1259e-15	1.15464e-17	3.84161e-17	Organic compounds	Organic acids and derivatives	Carboxylic acids and derivatives	Amino acids, peptides, and analogues	Histidylproline diketopiperazine
SM0719	Fasting-enriched	1.62899	7.46104	7.68601	0.994996	0.963572	2.13371e-33	2.8613e-30	1.07275e-51	1.73591e-50	Organic compounds	Organic oxygen compounds	Organooxygen compounds	Carbohydrates and carbohydrate conjugates	Hyaluronan
SM0723	Fasting-enriched	498.175	564.601	575.191	531.037	516.699	7.17944e-06	0.00524817	9.28188e-05	0.00015963	Organic compounds	Alkaloids and derivatives	Morphinans	Unclassified	Hydromorphone-3-glucoside
SM0727	Fasting-reduced	84.3313	60.1941	49.4881	83.2937	89.5556	1.54189e-08	1.27823e-05	3.41589e-07	7.32564e-07	Organic compounds	Benzenoids	Phenanthrenes and derivatives	Unclassified	Hydroxybuprenorphine
SM0729	Fasting-enriched	14.8367	37.4553	41.1816	12.8577	13.0059	4.02977e-31	5.04527e-28	9.80615e-44	9.83377e-43	Organic compounds	Organoheterocyclic compounds	Quinolines and derivatives	Aminoquinolines and derivatives	Hydroxychloroquine
SM0731	Fasting-enriched	160.406	253.39	280.682	133.746	131.025	1.54176e-32	2.00275e-29	1.31553e-55	3.10664e-54	Organic compounds	Organoheterocyclic compounds	Benzazepines	Dibenzazepines	Hydroxyclomipramine glucuronide
SM0732	Fasting-enriched	3.6234	6.61258	7.85985	4.53114	4.89729	7.5577e-12	6.81704e-09	4.00507e-12	1.07203e-11	Organic compounds	Phenylpropanoids and polyketides	Coumarins and derivatives	Hydroxycoumarins	Hydroxycoumarins-Unk
SM0734	Fasting-enriched	5.1974	14.2976	18.0103	2.86982	2.53366	4.75494e-33	6.29078e-30	5.46273e-49	7.00804e-48	Organic compounds	Organoheterocyclic compounds	Indoles and derivatives	Carbazoles	Hydroxyl frovatriptan
SM0735	Fasting-reduced	449.282	225.431	250.035	440.126	400.745	2.95346e-28	3.52052e-25	5.15206e-28	2.55629e-27	Organic compounds	Organoheterocyclic compounds	Indoles and derivatives	Carbazoles	Hydroxylated N-acetyl desmethyl frovatriptan
SM0738	Fasting-enriched	774.371	899.005	993.069	668.073	721.719	1.06689e-28	1.28027e-25	1.10886e-41	1.01872e-40	Organic compounds	Organoheterocyclic compounds	Piperidines	Phenylpiperidines	hydroxyrepaglinide
SM0739	Fasting-enriched	763.576	1120.24	1201.85	754.107	721.14	5.16261e-35	7.26895e-32	1.06482e-62	6.06521e-61	Organic compounds	Lipids and lipid-like molecules	Steroids and steroid derivatives	Hydroxysteroids	Hydroxysteroids-Unk
SM0741	Fasting-reduced	9.09143	1.35562	1.17185	5.87846	5.38174	1.4815e-25	1.69928e-22	4.9934e-32	2.90229e-31	Organic compounds	Organic acids and derivatives	Hydroxy acids and derivatives	Beta hydroxy acids and derivatives	Hydroxyvalerylcarnitine
SM0742	Fasting-enriched	335.003	579.178	689.935	291.769	274.461	1.28252e-34	1.77501e-31	5.27332e-56	1.30106e-54	Organic compounds	Benzenoids	Benzene and substituted derivatives	Diphenylmethanes	Hydroxyzine
SM0745	Fasting-reduced	9.6929	5.9126	4.97408	14.6165	11.5778	1.17286e-15	1.14823e-12	7.23569e-15	2.22061e-14	Organic compounds	Phenylpropanoids and polyketides	Phenylpropanoic acids	Unclassified	Ibuprofen
SM0746	Fasting-enriched	57.1222	81.4219	84.7154	63.019	61.3	1.40513e-15	1.37421e-12	1.89367e-14	5.6414e-14	Organic compounds	Organic acids and derivatives	Carboxylic acids and derivatives	Amino acids, peptides, and analogues	Icatibant
SM0748	Fasting-reduced	197.139	84.5911	77.1661	204.616	189.532	2.85345e-33	3.80935e-30	3.51336e-41	3.16647e-40	Organic compounds	Lipids and lipid-like molecules	Fatty Acyls	Eicosanoids	Iloprost
SM0749	Fasting-reduced	1101.84	988.077	982.92	1090.78	1060.85	1.11204e-16	1.10536e-13	9.90225e-17	3.1475e-16	Organic compounds	Benzenoids	Benzene and substituted derivatives	Anilides	Imatinib
SM0751	Fasting-enriched	0.0499245	9.04323	10.8279	0.0220799	0.0515168	5.37341e-36	7.65174e-33	1.27525e-43	1.2699e-42	Organic compounds	Organoheterocyclic compounds	Azoles	Imidazoles	Imidazoles-Unk
[truncated: 347 more rows]

## Sheet: ST7
Supplementary Table 7| Detailed information of 1,215 urine metabolites that differed in abundance at the T1/T2 timepoints compared with baseline.
[truncated: 1,216 more rows]
